# Supplementary material for: Genome-wide expression and network analyses of mutants in key brassinosteroid signaling genes
Source: BMC Genomics. 2021 Jun 22;22:465. doi: 10.1186/s12864-021-07778-w (PMC8220701; doi:10.1186/s12864-021-07778-w)
Supplement: Supplementary file 1 — Additional file 1. List of differentially expressed genes as compared to WS2 in each line and group membership. (XLSM 104 kb) [file 12864_2021_7778_MOESM1_ESM.xlsm]

## Sheet: DE_group_corrcted
# The list of differentially expressed genes in mutant lines compared to wild-type (WS2) and their group membership
# The red and blue colors indicate significantly up and down regulation, respectively.
# The number in parenthesis indicates adjusted p-values for differential expression text.
gene_name	gene_symbol	bri1-5	bri1-5/bak1-1D	bri1-5/bri1-1D	bri1-5/brs1-1D	group
AT1G74770	BTSL1	Not (0.09697)	Not (0.82601)	Not (0.993077)	Up (0.001344)	Group D
AT2G35710	PGSIP7	Down (0.000535)	Not (0.895428)	Down (0.000446)	Down (0.001984)	Group C
AT1G31710	CUAO&	Not (0.616744)	Not (0.203266)	Not (0.559894)	Down (0.003058)	Group D
AT2G31110	-	Not (0.031379)	Not (0.093387)	Down (0.004414)	Not (0.013481)	Group E
AT1G22330	-	Down (0.008825)	Not (0.072578)	Down (0.000978)	Down (0.000131)	Group C
AT5G54130	-	Not (0.220732)	Not (0.210465)	Not (0.069043)	Up (0.003945)	Group D
ATMG00660	ORF149	Not (0.016078)	Down (0.000723)	Down (0.002838)	Down (0.000192)	Group B
ATMG00110	CCB206	Not (0.008583)	Not (0.038788)	Not (0.052866)	Down (0.004561)	Group D
ATMG00160	COX2	Down (0.002435)	Down (0.004599)	Not (0.014508)	Down (0.001097)	Group C
AT2G26400	-	Down (0.003029)	Down (0.031002)	Not (0.119346)	Down (0.013653)	Group C
ATCG00050	RPS16	Not (0.258492)	Not (0.061286)	Down (0.016765)	Not (0.093346)	Group E
AT2G23170	GH3.3	Down (0.001899)	Not (0.070782)	Down (1.9e-05)	Down (0.018136)	Group C
AT2G23340	DEAR3	Not (0.525769)	Not (0.326837)	Not (0.04267)	Up (0.004722)	Group D
AT2G23290	-	Not (0.077962)	Not (0.983692)	Down (0.023443)	Not (0.082319)	Group E
AT2G39850	-	Down (0.001049)	Down (0.019798)	Down (0.00195)	Down (0.001543)	Group C
AT2G41640	-	Down (0.010434)	Not (0.857742)	Down (0.007743)	Down (0.032323)	Group C
AT2G45210	SAUR36	Up (0.000649)	Not (0.067465)	Not (0.100435)	Not (0.009385)	Group A
AT2G47440	-	Not (0.110599)	Not (0.955972)	Down (0.020105)	Down (0.037954)	Group B
AT5G12420	WSD7	Not (0.016381)	Not (0.128491)	Down (0.001475)	Not (0.083662)	Group E
AT3G29970	-	Down (0.009181)	Down (0.026238)	Down (0.001349)	Down (0.000878)	Group C
AT3G29810	COBL2	Not (0.073828)	Not (0.103798)	Down (0.000794)	Not (0.009913)	Group E
AT4G17615	CBL1	Down (0.021498)	Not (0.568349)	Not (0.043189)	Not (0.038116)	Group A
AT4G15440	HPL1	Up (0.001317)	Up (0.017847)	Up (0.012461)	Up (8.6e-05)	Group C
AT4G14680	APS3	Down (0)	Down (2e-06)	Down (0)	Down (0)	Group C
AT4G14400	ACD6	Up (0.000779)	Up (0.004562)	Up (0.006106)	Up (0.000405)	Group C
AT4G15550	IAGLU	Not (0.433057)	Not (0.211496)	Down (0.019737)	Not (0.332089)	Group E
AT4G14990	PAT1H2	Up (0.000181)	Not (0.00163)	Up (5e-05)	Up (8e-06)	Group C
AT4G16490	-	Up (0.000988)	Not (0.030606)	Not (0.003912)	Up (0.000543)	Group A
AT4G16370	ATOPT3	Not (0.01438)	Not (0.873338)	Up (0.001361)	Up (0.00028)	Group B
AT4G16980	-	Not (0.30733)	Not (0.777922)	Down (0.00017)	Not (0.001538)	Group E
AT4G16146	-	Down (0.009737)	Down (0.008174)	Not (0.398874)	Not (0.019192)	Group A
AT4G14130	XTH15	Up (0.027468)	Not (0.53087)	Not (0.544681)	Not (0.893667)	Group A
AT4G15800	-	Down (0.001786)	Not (0.692056)	Down (0.000256)	Down (0.001276)	Group C
AT4G16515	-	Down (4e-06)	Not (0.075266)	Down (9.9e-05)	Down (0.000173)	Group C
AT4G15490	UGT84A3	Not (0.013815)	Not (0.287855)	Not (0.021018)	Up (0.000133)	Group D
AT4G14430	ECHIB	Not (0.004904)	Not (0.022441)	Not (0.034799)	Up (0.00013)	Group D
AT4G15120	-	Not (0.165873)	Not (0.016648)	Up (0.000929)	Up (0.00022)	Group B
AT4G17810	-	Not (0.111733)	Not (0.80955)	Down (0.005391)	Not (0.01111)	Group E
AT4G16790	-	Not (0.37121)	Not (0.415162)	Up (0.015409)	Up (0.006796)	Group B
AT4G14560	AXR5	Down (0.004711)	Not (0.744698)	Down (0.000581)	Not (0.032241)	Group A
AT4G17470	-	Down (0.009729)	Not (0.088121)	Down (0.001327)	Down (0.006083)	Group C
AT4G16670	-	Up (5.6e-05)	Not (0.145103)	Up (1.6e-05)	Up (6e-06)	Group C
AT4G16950	RPP5	Up (0.005507)	Not (0.210465)	Not (0.290958)	Not (0.282639)	Group A
AT4G17030	-	Down (0.001007)	Not (0.20904)	Down (0.003502)	Not (0.268721)	Group A
AT4G15620	CASPL1E2	Up (0)	Up (0)	Up (0)	Up (0)	Group C
AT4G14580	CIPK4	Up (0.002282)	Not (0.521741)	Not (0.012607)	Not (0.01383)	Group A
AT4G14750	IQD19	Down (0.000422)	Not (0.353235)	Not (0.00266)	Down (0.00034)	Group A
AT4G14480	BLUS1	Not (0.391092)	Down (0.00037)	Not (0.2565)	Down (0.00174)	Group B
AT1G56680	-	Not (0.281741)	Not (0.226537)	Not (0.114545)	Up (0.028532)	Group D
AT1G56660	-	Not (0.197247)	Not (0.505004)	Down (0.035711)	Not (0.140705)	Group E
AT5G04150	BHLH101	Not (0.814759)	Not (0.746758)	Not (0.611365)	Up (0.02218)	Group D
AT5G04190	PKS4	Not (0.042411)	Not (0.317736)	Not (0.012748)	Down (0.001139)	Group D
AT5G04200	AtMC9	Down (0.012905)	Not (0.18875)	Down (0.005035)	Down (0.002514)	Group C
AT5G04250	-	Not (0.227767)	Not (0.258583)	Not (0.018652)	Up (0.000701)	Group D
AT1G73400	-	Not (0.001654)	Not (0.400189)	Up (5e-05)	Not (0.007636)	Group E
AT1G73480	MAGL4	Not (0.992099)	Not (0.115831)	Not (0.071286)	Up (0.01724)	Group D
AT1G35140	PHI-1	Down (0.018963)	Not (0.721121)	Down (0.004237)	Down (0.011721)	Group C
AT1G33610	-	Not (0.993115)	Not (0.779075)	Not (0.968051)	Up (0.002438)	Group D
AT1G30260	-	Not (0.334599)	Not (0.192399)	Not (0.035917)	Up (0.002044)	Group D
AT1G73540	NUDT21	Down (0.007773)	Not (0.498199)	Not (0.050728)	Not (0.062705)	Group A
AT1G45976	SBP1	Up (0.000537)	Not (0.002878)	Not (0.002728)	Not (0.000847)	Group A
AT1G32090	OSCA1.8	Not (0.064592)	Not (0.132956)	Not (0.208111)	Down (0.001979)	Group D
AT1G32100	PRR1	Not (0.012592)	Not (0.216275)	Not (0.011926)	Down (0.002843)	Group D
AT1G32170	XTR4	Not (0.050114)	Not (0.501354)	Down (0.004193)	Down (0.00275)	Group B
AT5G09300	-	Down (0.000202)	Down (0.008102)	Down (0.002666)	Not (0.004671)	Group C
AT5G09440	-	Up (0.001375)	Up (0.00612)	Up (0.000272)	Up (6.3e-05)	Group C
AT5G09480	-	Down (0.005724)	Not (0.928975)	Not (0.014703)	Not (0.854756)	Group A
AT5G11060	KNAT4	Not (0.000472)	Not (0.537836)	Up (2.2e-05)	Up (0.000109)	Group B
AT5G11070	-	Down (4.2e-05)	Not (0.134667)	Down (0.00147)	Down (0.000182)	Group C
AT5G28770	BZO2H3	Not (0.240162)	Not (0.570855)	Not (0.113632)	Down (0.031687)	Group D
AT5G28530	FRS10	Up (0.008958)	Not (0.279502)	Up (0.003939)	Up (0.003208)	Group C
AT5G20740	-	Not (0.261706)	Not (0.194138)	Not (0.48695)	Down (0.011006)	Group D
AT5G10650	CTL08	Up (0.000522)	Not (0.187709)	Not (0.004738)	Up (9e-06)	Group A
AT5G20410	ATMGD2	Down (0.040015)	Not (0.678807)	Not (0.049388)	Down (0.022183)	Group A
AT5G20480	EFR	Up (0.006306)	Not (0.061286)	Up (0.021647)	Up (0.012996)	Group C
AT5G28630	-	Down (0.037082)	Not (0.807519)	Down (0.00387)	Down (0.018642)	Group C
AT5G20380	PHT4;5	Up (3e-06)	Up (7e-06)	Up (1e-06)	Up (0)	Group C
AT5G19875	-	Not (0.444394)	Up (0.018775)	Not (0.08428)	Up (0.000404)	Group B
AT5G19970	-	Not (0.31475)	Not (0.399847)	Not (0.036787)	Up (0.002173)	Group D
AT5G19890	-	Not (0.069006)	Down (0.014021)	Down (0.035695)	Down (0.019505)	Group B
AT4G36410	UBC17	Down (0.005631)	Down (0.021868)	Down (0.00207)	Down (1.6e-05)	Group C
AT4G37240	-	Down (0.002336)	Not (0.175702)	Down (0.002347)	Down (0.000411)	Group C
AT4G36610	-	Down (0.011657)	Not (0.92223)	Not (0.014704)	Not (0.224776)	Group A
AT4G36380	CYP90C1	Up (4.2e-05)	Up (0.007592)	Up (0.000119)	Up (1.1e-05)	Group C
AT4G36830	-	Not (0.487642)	Not (0.665322)	Not (0.00372)	Up (0.000104)	Group D
AT4G36470	-	Not (0.003461)	Not (0.007592)	Not (0.012748)	Up (0.001405)	Group D
AT1G31800	LUT5	Not (0.027839)	Not (0.039407)	Down (0.000466)	Not (0.006656)	Group E
AT4G37150	MES9	Not (0.181071)	Up (0.003697)	Not (0.110475)	Not (0.396005)	Group F
AT3G56880	-	Not (0.997191)	Up (0.033585)	Not (0.612563)	Not (0.964442)	Group F
AT3G51895	SULTR3;1	Down (0.000962)	Not (0.42971)	Not (0.021463)	Down (0.000726)	Group A
AT1G51850	SIF2	Not (0.123506)	Down (0.003697)	Not (0.055163)	Not (0.707884)	Group F
AT1G51890	-	Not (0.257604)	Not (0.445869)	Not (0.569526)	Up (0.000497)	Group D
AT1G51920	-	Not (0.364491)	Not (0.937392)	Not (0.216486)	Up (0.012894)	Group D
AT1G57590	ATPAE2	Down (0.003978)	Not (0.481172)	Not (0.031358)	Not (0.085103)	Group A
AT1G57630	-	Not (0.98684)	Not (0.838968)	Not (0.289712)	Up (0.011882)	Group D
AT5G17490	RGL3	Not (0.913878)	Not (0.219475)	Not (0.380974)	Up (0.002159)	Group D
AT5G17600	ATL52	Up (9.9e-05)	Not (0.028078)	Up (0.000368)	Not (0.011451)	Group A
AT5G16240	AAD1	Not (0.03963)	Down (0.001615)	Not (0.039798)	Down (0.004536)	Group B
AT5G16110	-	Up (0.006775)	Not (0.087736)	Not (0.026123)	Not (0.086333)	Group A
AT5G15850	COL1	Up (7.8e-05)	Up (5e-06)	Up (0.001475)	Up (4e-06)	Group C
AT5G14920	-	Not (0.782087)	Down (0.012516)	Not (0.652163)	Down (0.005402)	Group B
AT5G15510	TPXL5	Down (0.001677)	Not (0.049209)	Not (0.01221)	Down (0.000421)	Group A
AT5G15580	LNG1	Not (0.003573)	Not (0.057047)	Not (0.002029)	Down (3.8e-05)	Group D
AT5G14940	-	Up (0.002613)	Not (0.268807)	Not (0.060077)	Up (0.000432)	Group A
AT5G14730	-	Down (0.001724)	Not (0.09373)	Down (0.000906)	Not (0.033977)	Group A
AT5G28020	CYSD2	Not (0.001441)	Not (0.058941)	Down (0.000335)	Not (0.001226)	Group E
AT5G28150	-	Not (0.012223)	Not (0.167205)	Not (0.004275)	Up (0.001061)	Group D
AT5G27930	EGR2	Not (0.011931)	Not (0.255229)	Up (8.8e-05)	Up (0.000174)	Group B
AT5G27420	CNI1	Down (0.005654)	Not (0.46816)	Not (0.129269)	Not (0.074907)	Group A
AT5G27610	ALY1	Not (0.13691)	Not (0.751098)	Not (0.033245)	Up (0.004608)	Group D
AT5G25840	-	Not (0.075726)	Down (0.000774)	Not (0.048259)	Down (0.004657)	Group B
AT5G26030	FC1	Not (0.003981)	Not (0.999129)	Down (0.000776)	Not (0.026633)	Group E
AT5G25280	-	Not (0.164936)	Not (0.207329)	Not (0.225226)	Down (0.000173)	Group D
AT5G25460	-	Down (0.000446)	Not (0.028897)	Not (0.000638)	Down (9.9e-05)	Group A
AT5G25110	SnRK3.25	Not (0.02162)	Not (0.040195)	Up (0.000847)	Not (0.017457)	Group E
AT5G25190	ESE3	Down (0.020456)	Not (0.427825)	Down (0.003367)	Down (0.024235)	Group C
AT5G25350	-	Up (0.011851)	Not (0.250782)	Not (0.266209)	Not (0.076674)	Group A
AT5G25390	SHN3	Not (0.696981)	Not (0.5705)	Not (0.045765)	Up (0.002381)	Group D
AT5G67400	RHS19	Down (0.002216)	Not (0.690469)	Down (0.002287)	Not (0.760071)	Group A
AT5G67190	DEAR2	Not (0.17811)	Not (0.104406)	Not (0.025233)	Up (0.000814)	Group D
AT5G66650	CMCU	Down (0.00251)	Not (0.936723)	Not (0.105582)	Not (0.208857)	Group A
AT5G66920	SKS17	Not (0.010145)	Not (0.037468)	Not (0.000993)	Down (0.000474)	Group D
AT5G66815	CEP5	Not (0.011394)	Up (0.004742)	Not (0.002873)	Up (0.000663)	Group B
AT5G66640	DAR3	Not (0.351728)	Not (0.130575)	Down (0.020827)	Down (0.001949)	Group B
AT5G66590	-	Down (0.00126)	Not (0.342499)	Down (0.003263)	Not (0.03655)	Group A
AT5G66390	PER72	Down (0.004426)	Not (0.018432)	Down (0.001829)	Down (0.000937)	Group C
AT5G66080	FGT2	Up (5.3e-05)	Up (0.000245)	Up (0.000237)	Up (0.000896)	Group C
AT5G66210	CPK28	Not (0.818211)	Not (0.344986)	Down (0.043767)	Not (0.592323)	Group E
AT5G65530	ATRLCK VI_A3	Not (0.040916)	Not (0.065164)	Down (0.028577)	Not (0.108625)	Group E
AT5G65470	-	Not (0.036901)	Not (0.666634)	Down (0.002339)	Not (0.019306)	Group E
AT5G65390	AGP7	Not (0.036334)	Not (0.07677)	Not (0.008327)	Down (4e-04)	Group D
AT5G64850	-	Down (0.001724)	Not (0.18055)	Down (9.1e-05)	Down (0.000836)	Group C
AT5G65140	TPPJ	Not (0.049284)	Not (0.293713)	Up (0.002604)	Not (0.037445)	Group E
AT5G64660	CMPG2	Not (0.128563)	Not (0.97808)	Not (0.292526)	Down (0.023758)	Group D
AT5G64700	UMAMIT21	Not (0.289009)	Not (0.581904)	Not (0.436306)	Up (0.001658)	Group D
AT5G64770	GLV2	Down (2.4e-05)	Down (0.003327)	Down (0.001376)	Down (0.011981)	Group C
AT5G64780	-	Down (0.00251)	Not (0.207152)	Down (0.001941)	Not (0.005539)	Group A
AT5G64570	XYL4	Not (0.626818)	Down (0.001108)	Not (0.421059)	Down (0.001217)	Group B
AT5G64310	ATAGP1	Down (0.003285)	Not (0.967911)	Down (0.013022)	Down (0.019665)	Group C
AT5G64250	-	Not (0.014737)	Not (0.047166)	Not (0.015903)	Up (1.7e-05)	Group D
AT5G63650	SNRK2.5	Not (0.366902)	Not (0.537836)	Not (0.875473)	Down (7.1e-05)	Group D
AT5G63450	-	Down (0.023948)	Not (0.050346)	Not (0.156573)	Not (0.752809)	Group A
AT5G63180	-	Down (0.003888)	Not (0.079036)	Not (0.040747)	Down (0.001567)	Group A
AT5G62920	ARR6	Up (0.011562)	Not (0.749651)	Not (0.708843)	Not (0.842434)	Group A
AT5G62900	-	Up (0.000269)	Not (0.66551)	Up (0.001022)	Up (0.001203)	Group C
AT5G62430	CDF1	Up (0.022864)	Up (0.005708)	Up (0.001411)	Up (0.000591)	Group C
AT5G62130	-	Not (0.016078)	Up (0.006042)	Not (0.138524)	Not (0.016603)	Group F
AT5G62220	ATGT18	Down (0.006713)	Not (0.447119)	Not (0.262505)	Not (0.306916)	Group A
AT5G62280	-	Not (0.82002)	Not (0.753309)	Down (0.00499)	Not (0.131601)	Group E
AT5G62360	PMEI13	Not (0.174425)	Down (0.044114)	Not (0.879096)	Not (0.405128)	Group F
AT5G61440	-	Down (0.002142)	Not (0.014283)	Down (0.000136)	Down (3e-05)	Group C
AT5G61570	-	Not (0.062217)	Not (0.393111)	Not (0.892589)	Up (0.022475)	Group D
AT5G61590	ERF107	Not (0.091042)	Not (0.396747)	Down (0.014334)	Down (0.004029)	Group B
AT5G61010	EXO70E2	Up (0.004624)	Not (0.07831)	Not (0.028571)	Not (0.005422)	Group A
AT5G60680	-	Not (0.642398)	Up (0.018428)	Not (0.975888)	Not (0.69073)	Group F
AT5G60790	ATGCN1	Not (0.011693)	Not (0.413386)	Not (0.001443)	Up (0.00011)	Group D
AT5G60850	ATDOF5.4	Up (0.000271)	Up (0.005255)	Up (3.7e-05)	Up (1.4e-05)	Group C
AT5G60900	RLK1	Up (0.001256)	Up (0.003635)	Up (0.005761)	Up (0.000318)	Group C
AT5G60630	-	Not (0.047885)	Not (0.183219)	Not (0.05738)	Up (0.004301)	Group D
AT5G60610	-	Not (0.012821)	Up (0.005298)	Up (0.002495)	Up (0.000208)	Group B
AT5G59820	RHL41	Down (0.032114)	Not (0.697107)	Not (0.741534)	Not (0.998918)	Group A
AT5G59520	ATZIP2	Not (0.002379)	Not (0.019598)	Down (8.8e-05)	Not (0.000748)	Group E
AT5G59670	-	Not (0.796787)	Not (0.640603)	Not (0.894564)	Up (0.023718)	Group D
AT5G59680	-	Not (0.45842)	Not (0.306246)	Not (0.384793)	Up (0.000419)	Group D
AT5G59760	-	Not (0.005235)	Not (0.032086)	Up (4e-06)	Up (4.9e-05)	Group B
AT5G59780	ATMYB59-3	Up (0.000446)	Not (0.01453)	Up (8.1e-05)	Up (0.000935)	Group C
AT5G59510	RTFL5	Not (0.827363)	Up (2e-05)	Not (0.431451)	Not (0.122554)	Group F
AT5G59220	HAI1	Not (0.171567)	Up (0.018432)	Up (0.007233)	Up (0.009429)	Group B
AT5G59440	ZEU1	Up (0.000567)	Not (0.015459)	Not (0.00232)	Not (0.015367)	Group A
AT5G58860	CYP86A1	Down (0.002317)	Not (0.777812)	Not (0.003954)	Not (0.024238)	Group A
AT5G58660	-	Not (0.131062)	Not (0.041182)	Not (0.037927)	Down (0.002436)	Group D
AT5G58770	-	Down (0.002113)	Not (0.730505)	Down (0.000475)	Not (0.124913)	Group A
AT5G58650	PSY1	Down (0.029105)	Not (0.575922)	Down (0.017089)	Down (0.004583)	Group C
AT5G58390	-	Down (0.012213)	Not (0.032014)	Not (0.050236)	Not (0.015336)	Group A
AT5G57530	AtXTH12	Down (0.033512)	Not (0.991492)	Down (0.016353)	Not (0.087271)	Group A
AT5G57760	-	Not (0.877964)	Down (0.031998)	Down (0.011549)	Not (0.066236)	Group B
AT5G57780	P1R1	Not (0.028369)	Up (0.006171)	Not (0.090571)	Not (0.15004)	Group F
AT5G57785	-	Up (0)	Up (1e-06)	Up (4.1e-05)	Up (1e-06)	Group C
AT5G57790	AOG1	Not (0.012515)	Up (0.000648)	Not (0.002838)	Not (0.01867)	Group F
AT5G57340	-	Up (0.011641)	Up (0.002532)	Up (0.014086)	Not (0.093316)	Group C
AT5G57560	XTH22	Down (0.005784)	Not (0.861255)	Down (0.000538)	Down (0.005135)	Group C
AT5G57220	CYP81F2	Down (0.005435)	Not (0.873338)	Down (0.002913)	Down (0.010035)	Group C
AT5G57050	ABI2	Not (0.457097)	Not (0.153778)	Up (0.033058)	Up (0.011)	Group B
AT5G55900	-	Not (0.049531)	Up (0.025533)	Not (0.062296)	Not (0.156358)	Group F
AT5G55520	-	Not (0.044374)	Down (0.021868)	Not (0.013121)	Down (0.002403)	Group B
AT5G55530	-	Not (0.001135)	Not (0.021734)	Up (5e-06)	Not (2.7e-05)	Group E
AT5G55450	ATLTP4.4	Not (0.393234)	Not (0.263272)	Up (0.020114)	Not (0.51733)	Group E
AT5G55400	ATFIM4	Not (0.564215)	Not (0.262584)	Not (0.00857)	Up (0.000288)	Group D
AT5G54960	PDC2	Not (0.241419)	Down (0.002099)	Not (0.747322)	Not (0.903473)	Group F
AT5G54490	PBP1	Down (0.006014)	Not (0.841783)	Down (0.036138)	Not (0.45119)	Group A
AT5G54380	THE1	Not (0.162992)	Not (0.450214)	Down (0.012784)	Not (0.119683)	Group E
AT5G53880	-	Not (0.035875)	Not (0.044114)	Not (0.057012)	Down (0.000378)	Group D
AT5G54300	-	Not (0.083899)	Not (0.102166)	Up (0.013917)	Up (0.000456)	Group B
AT5G53980	HB52	Up (2.2e-05)	Up (0.000509)	Up (3.2e-05)	Up (0.000143)	Group C
AT5G53710	-	Up (0.000116)	Up (0.003263)	Up (0)	Up (0)	Group C
AT5G53830	MVQ3	Not (0.571166)	Not (0.45267)	Not (0.82833)	Down (0.004245)	Group D
AT5G53900	-	Up (0.002721)	Up (0.012932)	Not (0.014963)	Not (0.045006)	Group A
AT5G53250	AGP22	Down (0.00357)	Not (0.085875)	Down (0.002303)	Down (0.008821)	Group C
AT5G52910	ATIM	Down (0.001899)	Not (0.015799)	Not (0.005761)	Not (0.005665)	Group A
AT5G52900	MAKR6	Down (0.029827)	Not (0.841381)	Down (0.00972)	Down (0.016)	Group C
AT5G52870	MAKR5	Not (0.626456)	Not (0.031908)	Not (0.782236)	Up (0.006212)	Group D
AT5G53110	ATL96	Not (0.061273)	Not (0.527192)	Not (0.081038)	Up (0.004744)	Group D
AT5G52570	BETA-OHASE 2	Up (0.027386)	Up (0.017583)	Not (0.378892)	Up (0.020419)	Group C
AT5G52660	RVE6	Not (0.023043)	Not (0.061502)	Up (0.00071)	Not (0.004744)	Group E
AT5G52810	SARD4	Not (0.657853)	Not (0.648426)	Not (0.827776)	Up (0.028384)	Group D
AT5G52310	COR78	Up (0.007418)	Up (0.041205)	Up (4.1e-05)	Up (0.000404)	Group C
AT5G51720	NEET	Not (0.302453)	Not (0.561451)	Not (0.219966)	Down (0.010225)	Group D
AT5G51830	FRK7	Not (0.010054)	Not (0.229309)	Not (0.001021)	Up (1.5e-05)	Group D
AT5G51890	PRX66	Not (0.152959)	Not (0.236713)	Not (0.019149)	Down (0.000296)	Group D
AT5G52050	ATDTX50	Not (0.860888)	Up (0.029338)	Up (0.022201)	Up (0.014423)	Group B
AT5G51500	-	Not (0.182924)	Not (0.171656)	Not (0.026642)	Up (0.001207)	Group D
AT5G51260	-	Not (0.895012)	Not (0.886392)	Not (0.63567)	Up (0.007933)	Group D
AT5G51190	ERF105	Down (0.000528)	Not (0.43007)	Down (0.003448)	Down (0.004561)	Group C
AT5G50720	HVA22E	Not (0.011152)	Not (0.021417)	Up (0.004734)	Up (0.003855)	Group B
AT5G50890	-	Not (0.001941)	Not (0.047632)	Down (0.001168)	Not (0.005551)	Group E
AT5G50450	-	Not (0.076518)	Not (0.203752)	Up (0.028619)	Not (0.787081)	Group E
AT5G50335	-	Not (0.008764)	Not (0.127561)	Not (0.001443)	Down (0.000207)	Group D
AT5G50200	WR3	Not (0.112114)	Not (0.847719)	Up (0.003768)	Up (0.000258)	Group B
AT5G49630	AAP6	Down (0.001813)	Not (0.194043)	Not (0.00304)	Not (0.005503)	Group A
AT5G49170	-	Down (0.00081)	Down (0.003697)	Down (0.000103)	Down (2e-06)	Group C
AT5G48930	HCT	Not (0.001676)	Not (0.296699)	Not (0.036473)	Up (0.000115)	Group D
AT5G49220	-	Not (0.045409)	Not (0.025575)	Up (0.000815)	Not (0.002579)	Group E
AT5G48460	ATFIM2	Down (0.000119)	Down (0.001212)	Down (0.000538)	Not (0.001889)	Group C
AT5G48900	-	Down (0)	Down (0.001212)	Down (4e-06)	Down (0)	Group C
AT5G48490	DEG15	Not (0.261503)	Up (0.018061)	Not (0.230632)	Not (0.858105)	Group F
AT5G48485	DIR1	Not (0.165927)	Not (0.377173)	Not (0.226717)	Down (6.2e-05)	Group D
AT5G48540	-	Not (0.388872)	Not (0.326728)	Down (0.025402)	Not (0.524345)	Group E
AT5G48470	PRDA1	Down (0.000163)	Down (0.000694)	Down (0.000174)	Not (0.005266)	Group C
AT5G47910	RBOHD	Down (0.021191)	Not (0.990851)	Down (0.00378)	Down (0.024447)	Group C
AT5G47580	-	Up (1e-05)	Not (0.013299)	Up (1.6e-05)	Up (6e-06)	Group C
AT5G47400	PNET4	Up (0.002228)	Not (0.348093)	Not (0.056129)	Not (0.045346)	Group A
AT5G47450	ATTIP2;3	Up (0.028179)	Up (0.008901)	Up (0.005265)	Up (9e-05)	Group C
AT5G47240	atnudt8	Not (0.523639)	Not (0.649584)	Not (0.895471)	Up (0.018301)	Group D
AT5G47220	-	Not (0.430838)	Not (0.782325)	Down (0.03293)	Not (0.793762)	Group E
AT5G47330	-	Up (0.00054)	Not (0.126834)	Up (3e-06)	Up (1e-06)	Group C
AT5G47070	PBL19	Not (0.864393)	Up (0.007433)	Not (0.942748)	Not (0.722881)	Group F
AT5G46590	anac096	Not (0.489349)	Not (0.799361)	Not (0.187458)	Up (0.010468)	Group D
AT5G46710	-	Not (0.044285)	Up (0.003133)	Not (0.179482)	Not (0.418471)	Group F
AT5G46280	MCM3	Down (0.004669)	Not (0.020986)	Not (0.035535)	Not (0.01816)	Group A
AT5G46330	FLS2	Up (0.007423)	Not (0.110219)	Not (0.165983)	Not (0.102752)	Group A
AT5G45670	-	Down (4.9e-05)	Down (0.004187)	Down (1.1e-05)	Down (2e-06)	Group C
AT5G46050	-	Up (0.010226)	Not (0.359016)	Not (0.055122)	Not (0.365083)	Group A
AT5G45650	-	Down (0.006713)	Not (0.999158)	Down (0.006875)	Not (0.066123)	Group A
AT5G44680	-	Down (0.004655)	Not (0.141307)	Down (0.002151)	Down (0.000981)	Group C
AT5G44620	CYP706A3	Down (0.000217)	Not (0.00516)	Not (0.00827)	Not (0.008445)	Group A
AT5G44190	GPRI2	Up (0.006544)	Not (0.051166)	Up (0.016765)	Not (0.162664)	Group A
AT5G44130	FLA13	Down (0.008499)	Down (0.021868)	Down (0.00029)	Down (0.00293)	Group C
AT5G44400	ATBBE26	Not (0.011437)	Not (0.960037)	Not (0.282614)	Down (0.000134)	Group D
AT5G44260	ATTZF5	Down (0.009832)	Not (0.733609)	Down (5e-05)	Down (1.6e-05)	Group C
AT5G44020	-	Not (0.088414)	Not (0.08456)	Down (0.019424)	Not (0.144686)	Group E
AT5G44210	-	Up (0.000475)	Not (0.044114)	Up (0.000163)	Up (8.5e-05)	Group C
AT5G43790	-	Not (0.059525)	Not (0.216275)	Not (0.038679)	Up (0.001542)	Group D
AT5G43170	ZF3	Not (0.016576)	Down (0.021413)	Down (0.003768)	Not (0.104267)	Group B
AT5G42900	COR27	Not (0.467342)	Not (0.062421)	Up (0.003615)	Not (0.047046)	Group E
AT5G42830	-	Up (0.000818)	Up (0.010457)	Not (0.1602)	Up (0.000434)	Group C
AT5G42630	ATS	Up (0.008758)	Up (0.034198)	Not (0.058256)	Not (0.027341)	Group A
AT5G42680	-	Not (0.030265)	Not (0.921172)	Not (0.070996)	Down (0.006433)	Group D
AT5G41900	-	Not (0.535407)	Up (0.013686)	Not (0.939341)	Up (0.004544)	Group B
AT5G41050	-	Not (0.029307)	Not (0.294666)	Not (0.072596)	Down (0.004254)	Group D
AT5G41410	BEL1	Not (0.010955)	Not (0.949756)	Up (0.007797)	Not (0.01698)	Group E
AT5G40730	ATAGP24	Down (0.000833)	Down (0.008904)	Down (0.001239)	Down (0.000214)	Group C
AT5G40060	-	Not (0.019784)	Not (0.553224)	Not (0.058587)	Up (0.003198)	Group D
AT5G40330	ATMYBRTF	Not (0.027416)	Not (0.112301)	Not (0.019446)	Down (0.001117)	Group D
AT5G40390	RS5	Not (0.270663)	Not (0.109731)	Up (0.000256)	Up (0.000207)	Group B
AT5G39660	CDF2	Up (0.006127)	Up (0.000948)	Not (0.022618)	Not (0.126776)	Group A
AT5G39670	CML46	Down (0.008846)	Not (0.761172)	Down (0.012507)	Down (0.017459)	Group C
AT5G40020	-	Not (0.067758)	Not (0.454346)	Not (0.027467)	Down (0.004451)	Group D
AT5G39520	CSAP	Up (0.001234)	Not (0.648483)	Up (0.00071)	Not (0.087863)	Group A
AT5G39580	PRX62	Not (0.131062)	Not (0.909734)	Down (0.003171)	Down (0.030005)	Group B
AT5G39210	CRR7	Not (0.091794)	Not (0.22427)	Down (0.042517)	Not (0.117721)	Group E
AT5G39090	-	Not (0.039869)	Not (0.006976)	Not (0.03074)	Up (4.2e-05)	Group D
AT5G39080	-	Not (0.684423)	Up (0.012516)	Not (0.127818)	Not (0.954081)	Group F
AT5G39050	PMAT1	Not (0.538014)	Up (0.005191)	Not (0.318636)	Not (0.012557)	Group F
AT5G39100	GLP6	Down (0.015808)	Not (0.19834)	Not (0.040126)	Not (0.07903)	Group A
AT5G38850	-	Up (0.001899)	Not (0.118793)	Not (0.084855)	Up (0.000797)	Group A
AT5G38820	-	Not (0.912852)	Not (0.332862)	Not (0.81647)	Up (0.002993)	Group D
AT5G38310	-	Not (0.097292)	Up (0.006845)	Not (0.130489)	Up (0.020692)	Group B
AT5G37690	-	Down (0.000354)	Not (0.490485)	Not (0.008071)	Not (0.010337)	Group A
AT5G37770	ATCML24	Down (0.031268)	Not (0.996724)	Down (0.010229)	Not (0.050556)	Group A
AT5G37990	CIMT1	Down (0.001654)	Not (0.746147)	Down (0.005635)	Down (0.000772)	Group C
AT5G37260	RVE2	Up (0.010416)	Up (0.042333)	Up (0.000929)	Up (0.003535)	Group C
AT5G37540	-	Not (0.086239)	Up (0.044378)	Not (0.960745)	Not (0.447053)	Group F
AT5G36910	THI2.2	Not (0.378245)	Up (0.005298)	Not (0.07427)	Up (0.022183)	Group B
AT5G35940	-	Up (0.018245)	Not (0.160616)	Not (0.21623)	Up (0.031143)	Group A
AT5G24570	-	Not (0.088612)	Down (0.029289)	Not (0.608988)	Not (0.69987)	Group F
AT5G24530	ATDMR6	Up (0.002228)	Up (0.038891)	Up (0.046931)	Up (0.000351)	Group C
AT5G24580	-	Down (0.023509)	Not (0.213013)	Not (0.03572)	Not (0.06345)	Group A
AT5G24120	ATSIG5	Not (0.153591)	Up (0.009436)	Not (0.518201)	Not (0.072172)	Group F
AT5G24110	WRKY30	Not (0.970793)	Up (0.040556)	Not (0.940681)	Not (0.175364)	Group F
AT5G24080	-	Not (0.695751)	Not (0.605151)	Up (0.002265)	Not (0.016)	Group E
AT5G24280	GMI1	Not (0.143802)	Not (0.947585)	Up (0.013589)	Not (0.977343)	Group E
AT5G23660	SWEET12	Not (0.066139)	Down (0.000414)	Not (0.249349)	Not (0.115841)	Group F
AT5G23850	-	Not (0.118213)	Not (0.597482)	Not (0.012507)	Up (0.002561)	Group D
AT5G23860	TUB8	Down (0.000513)	Not (0.00163)	Down (1.4e-05)	Down (2e-06)	Group C
AT5G23380	-	Up (0.000221)	Up (0.001303)	Up (5.7e-05)	Not (0.005312)	Group C
AT5G23210	SCPL34	Not (0.336119)	Not (0.612632)	Down (0.018724)	Not (0.068702)	Group E
AT5G23190	CYP86B1	Down (0.000699)	Not (0.635955)	Down (0.001475)	Not (0.040441)	Group A
AT5G22940	F8H	Not (0.029874)	Not (0.410296)	Not (0.036281)	Down (0.000927)	Group D
AT5G22555	-	Not (0.155206)	Not (0.522799)	Not (0.069309)	Up (2.4e-05)	Group D
AT5G22580	-	Up (0.00058)	Up (0.012865)	Up (0.009637)	Not (0.057789)	Group C
AT5G22880	HTB2	Down (0.001433)	Down (0.003697)	Not (0.007351)	Not (0.00669)	Group A
AT5G22460	-	Down (0.002972)	Not (0.030012)	Down (0.00018)	Down (9e-06)	Group C
AT5G19120	-	Not (0.179698)	Not (0.640257)	Not (0.006686)	Down (0.000423)	Group D
AT5G22250	CAF1b	Down (0.01056)	Not (0.883727)	Down (0.048148)	Not (0.258282)	Group A
AT5G22270	SIED1	Not (0.024789)	Not (0.605505)	Down (0.001335)	Not (0.07658)	Group E
AT5G22290	anac089	Not (0.01493)	Not (0.009275)	Not (0.008058)	Up (0.000911)	Group D
AT5G18970	-	Not (0.022358)	Not (0.138791)	Down (0.012922)	Down (0.004057)	Group B
AT5G19100	-	Not (0.320325)	Not (0.583125)	Not (0.156253)	Up (0.003757)	Group D
AT5G18670	BAM9	Not (0.376703)	Not (0.51296)	Not (0.079671)	Down (0.002888)	Group D
AT5G18070	DRT101	Up (0.00024)	Not (0.021386)	Not (0.003768)	Up (7e-06)	Group A
AT5G18430	-	Not (0.011193)	Down (0.000135)	Not (0.010766)	Down (0)	Group B
AT5G17800	AtMYB56	Not (0.00253)	Not (0.001108)	Up (0.000129)	Up (7.4e-05)	Group B
AT5G17860	-	Not (0.043051)	Not (0.214936)	Not (0.108253)	Up (0.000502)	Group D
AT5G17760	-	Not (0.213519)	Not (0.300109)	Not (0.007024)	Up (0.00267)	Group D
AT5G17220	ATGSTF12	Not (0.143023)	Not (0.53327)	Down (0.025402)	Not (0.818664)	Group E
AT5G17300	RVE1	Not (0.119323)	Up (0.005804)	Up (0.029343)	Not (0.776994)	Group B
AT5G16570	GLN1;4	Down (0.001279)	Not (0.059694)	Not (0.034075)	Not (0.002769)	Group A
AT5G16590	LRR1	Not (0.039869)	Not (0.124453)	Down (0.007444)	Down (0.003971)	Group B
AT5G15150	HB-3	Down (0.00014)	Not (0.004256)	Not (0.001094)	Down (8.2e-05)	Group A
AT5G15350	ENODL17	Down (0.001555)	Not (0.261295)	Down (5.3e-05)	Down (0.000154)	Group C
AT5G14530	APRF1	Up (0.001014)	Not (0.125734)	Not (0.007332)	Not (0.037099)	Group A
AT5G15120	PCO1	Not (0.155053)	Not (0.110219)	Not (0.290122)	Down (0.00376)	Group D
AT5G15180	PRX56	Down (0.002582)	Not (0.447094)	Not (0.073539)	Not (0.190867)	Group A
AT5G15320	-	Not (0.00922)	Not (0.008316)	Down (3.6e-05)	Not (4e-05)	Group E
AT5G14230	-	Up (1.9e-05)	Not (0.307219)	Up (9.1e-05)	Up (0.001766)	Group C
AT5G13900	LTPG30	Down (0.003267)	Not (0.505962)	Not (0.077566)	Not (0.147089)	Group A
AT5G13580	JAT3	Down (0.00376)	Not (0.895428)	Not (0.014308)	Not (0.463904)	Group A
AT5G12940	-	Down (0.004684)	Not (0.914237)	Down (0.004937)	Not (0.078603)	Group A
AT5G13330	Rap2.6L	Up (0.00405)	Not (0.545357)	Up (0.012629)	Up (0.001779)	Group C
AT5G12010	-	Not (0.025099)	Not (0.76018)	Not (0.040967)	Up (0.00065)	Group D
AT5G11420	-	Down (0.001104)	Not (0.067465)	Down (0.002921)	Down (0.001497)	Group C
AT5G11530	EMF1	Not (0.000659)	Not (0.288551)	Up (0.00042)	Not (0.000864)	Group E
AT5G10930	SnRK3.24	Not (0.456968)	Not (0.496691)	Not (0.140316)	Up (0.035446)	Group D
AT5G10550	GTE2	Up (8e-06)	Up (0.000243)	Not (0.000142)	Up (1.2e-05)	Group C
AT5G10390	H3.1	Down (0.000267)	Not (0.004388)	Down (0.001153)	Not (0.008346)	Group A
AT5G10430	AGP4	Not (0.011231)	Not (0.020982)	Down (0.001605)	Down (0.00034)	Group B
AT5G10040	-	Not (0.942421)	Not (0.95728)	Not (0.58453)	Down (0.032424)	Group D
AT5G10210	-	Not (0.380635)	Not (0.051226)	Up (0.003001)	Up (0.00897)	Group B
AT5G09530	-	Down (4.2e-05)	Not (0.853846)	Not (0.001941)	Not (0.020692)	Group A
AT5G08565	SPT4-1	Not (0.007392)	Not (0.020274)	Up (0.000334)	Not (0.015763)	Group E
AT5G09520	PELPK2	Down (0.000261)	Not (0.792752)	Down (0.001941)	Not (0.032337)	Group A
AT5G08240	-	Not (0.00422)	Up (0.001086)	Not (0.005456)	Not (0.002509)	Group F
AT5G07570	-	Down (0.006686)	Not (0.549692)	Down (0.003615)	Down (0.012764)	Group C
AT5G07240	IQD24	Up (0.000487)	Not (0.625576)	Not (0.048097)	Not (0.070532)	Group A
AT5G07000	ST2B	Down (0.001906)	Not (0.051612)	Down (0.003743)	Not (0.013915)	Group A
AT5G06980	LNK4	Up (0.002751)	Up (0.00522)	Not (0.095044)	Up (0.005139)	Group C
AT5G06870	PGIP2	Not (0.034813)	Down (0.012149)	Down (0.008807)	Not (0.074401)	Group B
AT5G06320	NHL3	Down (0.033551)	Not (0.752142)	Down (0.017089)	Down (0.039495)	Group C
AT5G06570	-	Not (0.141112)	Not (0.90123)	Up (0.004134)	Up (0.005689)	Group B
AT5G06630	EXT9	Not (0.456322)	Not (0.956456)	Down (0.003537)	Not (0.429041)	Group E
AT5G06510	NFYA10	Not (0.666606)	Not (0.947196)	Not (0.814949)	Up (9e-06)	Group D
AT5G06530	AtABCG22	Not (0.001234)	Not (0.075734)	Up (0.000129)	Not (0.000836)	Group E
AT5G06800	-	Not (0.001654)	Not (0.016827)	Not (0.003873)	Down (0.000615)	Group D
AT5G06270	GIR1	Down (0.000166)	Down (0.000277)	Down (0.000137)	Not (0.000435)	Group C
AT5G05850	PIRL1	Not (0.298093)	Up (0.049221)	Not (0.427001)	Not (0.49279)	Group F
AT5G05690	DWF3	Up (4e-06)	Up (0.000414)	Up (3.3e-05)	Up (3e-05)	Group C
AT5G05960	-	Not (0.077412)	Up (0.01047)	Not (0.133151)	Not (0.333633)	Group F
AT5G05680	EMB2789	Not (0.001876)	Not (0.038617)	Up (0.000226)	Not (0.003269)	Group E
AT5G05440	PYL5	Not (0.37362)	Not (0.931765)	Down (0.048021)	Not (0.08723)	Group E
AT5G05500	MOP10	Not (0.034103)	Not (0.927325)	Down (0.001606)	Not (0.8015)	Group E
AT5G05600	JOX2	Not (0.804766)	Not (0.435674)	Not (0.352812)	Up (0.041566)	Group D
AT5G05300	-	Not (0.054824)	Not (0.226102)	Not (0.072807)	Down (0.045445)	Group D
AT5G04960	PME46	Down (0.003996)	Not (0.962556)	Not (0.005917)	Not (0.704347)	Group A
AT5G05220	-	Not (0.870098)	Not (0.056726)	Up (0.006148)	Up (0.01441)	Group B
AT5G05250	-	Up (0.001673)	Not (0.290196)	Up (0.000112)	Up (9e-06)	Group C
AT5G04530	-	Down (0.002336)	Down (0.00813)	Down (0.000239)	Down (8e-06)	Group C
AT5G03680	-	Not (0.007781)	Not (0.099377)	Up (0.003862)	Not (0.01698)	Group E
AT5G03120	-	Down (0.000783)	Down (0.016516)	Down (0.000154)	Down (6.9e-05)	Group C
AT5G03230	-	Not (0.370984)	Not (0.312971)	Not (0.073509)	Up (0.027609)	Group D
AT5G03490	UGT89A2	Up (2e-05)	Not (0.000198)	Not (0.001831)	Up (0)	Group A
AT5G02890	-	Down (0.001049)	Not (0.030448)	Down (0.001686)	Not (0.094951)	Group A
AT5G02810	PRR7	Not (0.119261)	Not (0.008554)	Not (0.072862)	Down (0.000814)	Group D
AT5G02780	GSTL1	Not (0.34377)	Not (0.996256)	Not (0.92408)	Up (0.000924)	Group D
AT5G02490	Hsp70-2	Not (0.30078)	Not (0.983442)	Up (0.034675)	Not (0.414359)	Group E
AT5G02540	-	Not (0.33235)	Down (0.014412)	Down (0.006686)	Down (0.011301)	Group B
AT5G02760	SSPP	Down (0.001758)	Not (0.01884)	Down (1e-06)	Down (2e-06)	Group C
AT5G02020	SIS	Not (0.448012)	Up (0.005864)	Up (0.012465)	Not (0.262582)	Group B
AT5G01540	LECRK-VI.2	Not (0.772553)	Up (0.029036)	Not (0.33405)	Not (0.480412)	Group F
AT5G01850	-	Not (0.049322)	Not (0.983169)	Up (0.000242)	Up (0.000114)	Group B
AT5G01740	-	Up (0)	Up (2e-05)	Up (4e-06)	Up (2e-06)	Group C
AT5G01550	LECRK-VI.3	Not (0.401438)	Up (0.021373)	Not (0.060201)	Not (0.050373)	Group F
AT5G01670	-	Up (0.002721)	Not (0.076476)	Not (0.096993)	Not (0.031285)	Group A
AT5G01720	RAE1	Up (0.004715)	Not (0.332862)	Up (0.001349)	Not (0.078694)	Group A
AT5G01400	ESP4	Up (0.00026)	Not (0.002532)	Up (1.4e-05)	Up (0.000107)	Group C
AT5G01180	PTR5	Not (0.116181)	Not (0.045082)	Not (0.148296)	Down (0.001831)	Group D
AT5G01015	-	Not (0.083051)	Not (0.179617)	Down (0.001195)	Down (0.001804)	Group B
AT5G01220	SQD2	Not (0.034971)	Not (0.917294)	Down (0.002807)	Down (0.001865)	Group B
AT3G63210	MARD1	Up (0.000269)	Not (0.005864)	Up (3.2e-05)	Up (0.000564)	Group C
AT3G62820	-	Not (0.032462)	Down (0.000938)	Not (0.186721)	Down (0.001656)	Group B
AT3G62720	XXT1	Not (0.068157)	Not (0.975198)	Down (0.016283)	Down (0.028197)	Group B
AT3G62950	ROXY4	Not (0.116427)	Not (0.280982)	Not (0.135285)	Down (0.015447)	Group D
AT3G62960	ROXY8	Down (0.000923)	Down (0.037877)	Down (0.018916)	Down (0.000192)	Group C
AT3G62980	TIR1	Up (0.000497)	Not (0.013269)	Up (0.000281)	Not (0.007777)	Group A
AT3G63010	-	Not (0.027386)	Not (0.084463)	Not (0.24964)	Up (0.000638)	Group D
AT3G62110	-	Down (0.001464)	Down (0.002295)	Down (0.001086)	Down (0.000288)	Group C
AT3G61890	ATHB-12	Not (0.235073)	Not (0.101783)	Up (0.002643)	Up (0.000555)	Group B
AT3G61640	AGP20	Not (0.087363)	Not (0.798323)	Down (0.010551)	Down (0.003929)	Group B
AT3G61630	CRF6	Up (0.003818)	Not (0.032772)	Up (0.000681)	Up (0.000388)	Group C
AT3G61900	SAUR33	Not (0.004984)	Not (0.016434)	Up (0.000192)	Up (2.3e-05)	Group B
AT3G61930	-	Not (0.844609)	Not (0.923701)	Not (0.783486)	Up (0.000709)	Group D
AT3G62040	-	Not (0.064037)	Not (0.70944)	Not (0.460903)	Down (8.9e-05)	Group D
AT3G61970	NGA2	Up (0.003589)	Not (0.373269)	Not (0.053553)	Not (0.225452)	Group A
AT3G61060	-	Not (0.316936)	Not (0.669288)	Not (0.0712)	Down (0.047098)	Group D
AT3G61210	-	Not (0.15938)	Not (0.35613)	Down (0.02157)	Down (0.034607)	Group B
AT3G60520	-	Up (3e-06)	Up (0.000245)	Up (1.4e-05)	Up (3e-06)	Group C
AT3G60630	ATHAM2	Up (5.2e-05)	Not (0.001108)	Up (7.4e-05)	Up (0.000232)	Group C
AT2G45470	FLA8	Not (0.010631)	Not (0.089119)	Not (0.02229)	Down (0.004205)	Group D
AT3G60290	-	Down (0.00273)	Down (0.00516)	Not (0.014726)	Down (6e-06)	Group C
AT3G60240	CUM2	Down (0.002928)	Down (0.000694)	Not (0.010565)	Down (0.000663)	Group C
AT3G59820	ATLETM1	Not (0.09607)	Down (0.000338)	Not (0.362864)	Not (0.006266)	Group F
AT3G59900	ARGOS	Down (0.006542)	Not (0.073488)	Down (5e-06)	Down (3.8e-05)	Group C
AT3G60080	BTL13	Up (0.000236)	Up (0.000186)	Up (0.001266)	Up (2.7e-05)	Group C
AT3G59080	-	Not (0.081797)	Not (0.840871)	Down (0.014538)	Not (0.087271)	Group E
AT3G58540	-	Not (0.011231)	Not (0.989717)	Not (0.013054)	Up (0.000601)	Group D
AT3G58810	MTPA2	Not (0.019456)	Not (0.542984)	Not (0.713221)	Up (0)	Group D
AT3G58120	BZIP61	Down (0.00422)	Not (0.248964)	Down (6.8e-05)	Down (8e-06)	Group C
AT3G57600	-	Not (0.227343)	Not (0.520134)	Not (0.541675)	Up (0.000435)	Group D
AT3G57760	ZRK6	Not (0.281062)	Up (0.012516)	Not (0.371955)	Up (0.015244)	Group B
AT3G57700	ZRK10	Up (0.009689)	Up (0.049221)	Not (0.129233)	Up (0.00111)	Group C
AT3G57530	ATCPK32	Down (0.00267)	Not (0.768464)	Down (0.000681)	Down (0.003599)	Group C
AT3G57450	-	Not (0.058938)	Not (0.768485)	Down (0.009099)	Not (0.057221)	Group E
AT3G57240	BG3	Not (0.204945)	Not (0.880349)	Not (0.294142)	Up (0.000402)	Group D
AT3G56980	BHLH039	Up (4e-04)	Up (0.035899)	Not (0.174801)	Up (3e-06)	Group C
AT3G56360	-	Not (0.001739)	Not (0.004207)	Up (0.000577)	Up (1e-06)	Group B
AT3G56400	ATWRKY70	Down (0.044395)	Not (0.878695)	Not (0.180689)	Not (0.099101)	Group A
AT3G56200	-	Down (6.4e-05)	Not (0.206759)	Down (0)	Not (0.000363)	Group A
AT3G56260	-	Up (0.000992)	Not (0.169638)	Up (4.5e-05)	Up (1e-06)	Group C
AT3G56090	FER3	Not (0.567723)	Not (0.749514)	Not (0.358564)	Down (0.000958)	Group D
AT3G55980	-	Down (0.014214)	Not (0.844668)	Down (0.026367)	Down (0.029807)	Group C
AT3G56060	-	Not (0.005177)	Not (0.085235)	Down (0.000147)	Not (0.442605)	Group E
AT3G55130	ATWBC19	Not (0.009804)	Not (0.301413)	Down (1.6e-05)	Up (4e-06)	Group B
AT3G55420	-	Not (0.063619)	Not (0.277266)	Not (0.283568)	Down (0.014457)	Group D
AT3G55500	-	Not (0.557447)	Not (0.026371)	Up (0.002335)	Not (0.048097)	Group E
AT3G54950	PLP7	Up (0.01672)	Up (0.003916)	Up (0.002028)	Up (4.2e-05)	Group C
AT3G54720	AMP1	Not (0.573785)	Not (0.363189)	Not (0.239391)	Down (0.004073)	Group D
AT3G54770	ARP1	Not (0.01106)	Not (0.194104)	Down (0.003878)	Not (0.098401)	Group E
AT3G54810	BME3-ZF	Down (0.014405)	Not (0.965805)	Down (0.004236)	Down (0.001229)	Group C
AT3G54200	NHL39	Down (0.029989)	Not (0.895741)	Down (0.003541)	Not (0.05629)	Group A
AT3G54140	ATPTR1	Up (3.8e-05)	Not (0.453596)	Up (4e-06)	Up (6e-06)	Group C
AT3G54420	ATEP3	Not (0.720919)	Not (0.277266)	Not (0.776698)	Up (0.00376)	Group D
AT3G54400	-	Not (0.005973)	Not (0.01235)	Not (0.031437)	Down (4e-06)	Group D
AT3G53720	CHX20	Not (0.054999)	Down (0.006353)	Not (0.036648)	Not (0.026895)	Group F
AT3G53800	Fes1B	Not (0.175614)	Not (0.504441)	Not (0.070375)	Down (0.004714)	Group D
AT3G53980	-	Up (0.008499)	Up (0.000166)	Up (0.0141)	Up (0.000576)	Group C
AT3G53310	REM16	Up (0.000522)	Up (0.004543)	Up (0.002757)	Up (5.3e-05)	Group C
AT3G52840	-	Not (0.01277)	Not (0.079256)	Not (0.028162)	Down (0.001913)	Group D
AT3G52720	CAH1	Down (0)	Not (0.060758)	Down (2e-06)	Down (2e-06)	Group C
AT3G52500	-	Not (0.008814)	Not (0.009034)	Not (0.006521)	Down (0.002196)	Group D
AT3G51720	-	Down (0.001732)	Not (0.349794)	Not (0.005363)	Not (0.020455)	Group A
AT3G51970	AtSAT1	Down (0.012351)	Not (0.05207)	Down (0.00617)	Down (0.012764)	Group C
AT3G52110	-	Not (0.008499)	Not (0.089237)	Not (0.045417)	Down (0.000487)	Group D
AT3G51420	SSL4	Not (0.044036)	Not (0.124616)	Down (0.000113)	Down (0.000349)	Group B
AT3G50970	XERO2	Not (0.074902)	Not (0.073687)	Up (0.021018)	Up (0.016665)	Group B
AT3G50770	CML41	Not (0.181013)	Not (0.309657)	Not (0.424617)	Down (0.010602)	Group D
AT3G50760	-	Not (0.146793)	Not (0.028856)	Not (0.062321)	Up (0.000689)	Group D
AT3G50660	CYP90B1	Up (0)	Up (6e-06)	Up (0)	Up (1e-06)	Group C
AT3G50060	MYB77	Not (0.132936)	Not (0.577392)	Down (0.026305)	Not (0.409165)	Group E
AT3G50280	-	Down (0.000479)	Not (0.072992)	Not (0.112628)	Not (0.709769)	Group A
AT3G49760	bZIP5	Not (0.78721)	Not (0.674773)	Not (0.112524)	Up (0.015538)	Group D
AT3G49960	-	Down (0.024328)	Not (0.944459)	Down (0.012921)	Not (0.543076)	Group A
AT3G49160	-	Not (0.424944)	Not (0.877167)	Not (0.078728)	Down (0.000917)	Group D
AT3G48700	CXE13	Up (0.00029)	Up (0.00015)	Up (0.000849)	Up (0.00099)	Group C
AT3G48720	DCF	Not (0.052696)	Not (0.979874)	Not (0.358946)	Up (0.006081)	Group D
AT3G48510	AITR2	Not (0.081697)	Not (0.064623)	Not (0.044529)	Up (0.01441)	Group D
AT3G48850	MPT2	Not (0.838902)	Not (0.662065)	Not (0.110349)	Up (0.048342)	Group D
AT3G48500	PTAC10	Not (0.031845)	Down (0.00612)	Not (0.031665)	Not (0.005708)	Group F
AT3G48460	-	Not (0.895828)	Not (0.904253)	Up (0.047579)	Up (0.016774)	Group B
AT3G47960	ATNPF2.10	Down (0.001676)	Not (0.134667)	Not (0.019816)	Not (0.681881)	Group A
AT3G47640	PYE	Not (0.089302)	Not (0.562606)	Up (0.004089)	Up (0.000109)	Group B
AT3G47500	CDF3	Up (0.014686)	Not (0.059694)	Up (0.007275)	Up (0.008832)	Group C
AT3G47560	-	Not (0.118659)	Not (0.948858)	Down (0.001223)	Down (0.001203)	Group B
AT3G47380	ATPMEI11	Not (0.019984)	Not (0.031072)	Up (0.00301)	Up (8e-06)	Group B
AT3G46970	-	Not (0.007401)	Not (0.02522)	Not (0.103485)	Down (0.001146)	Group D
AT3G46670	UGT76E11	Not (0.46195)	Not (0.222054)	Not (0.198152)	Up (0.000819)	Group D
AT3G46600	-	Not (0.429546)	Up (0.010738)	Not (0.096085)	Not (0.724518)	Group F
AT3G46660	UGT76E12	Not (0.971798)	Not (0.597879)	Not (0.457901)	Up (0.004608)	Group D
AT3G46280	-	Not (0.034037)	Down (0.000988)	Down (0.006727)	Not (0.92573)	Group B
AT3G46490	-	Down (5e-06)	Down (0.002543)	Down (5e-05)	Down (5e-06)	Group C
AT3G45850	-	Not (0.040134)	Not (0.04736)	Not (0.113631)	Down (4.3e-05)	Group D
AT3G45300	IVD	Up (0.011394)	Not (0.321082)	Not (0.079144)	Not (0.036368)	Group A
AT3G45290	ATMLO3	Up (0.015459)	Not (0.332245)	Up (0.009494)	Up (0.002191)	Group C
AT3G45640	MPK3	Down (0.025099)	Not (0.730586)	Down (0.015183)	Down (0.028557)	Group C
AT3G45590	SEN1	Up (0.000643)	Not (0.054475)	Not (0.006872)	Up (0.001562)	Group A
AT3G45060	NRT2.6	Not (0.408676)	Not (0.831157)	Not (0.311084)	Up (0.004153)	Group D
AT3G45210	-	Not (0.00253)	Up (0.001852)	Not (0.007238)	Up (0.000729)	Group B
AT3G44735	PSK1	Not (0.520517)	Not (0.181954)	Down (0.005734)	Not (0.265956)	Group E
AT3G44260	-	Down (0.004132)	Not (0.448996)	Down (0.00734)	Down (0.01837)	Group C
AT3G43960	-	Down (0)	Not (0.002156)	Down (1.5e-05)	Down (1e-06)	Group C
AT3G43720	-	Not (0.012515)	Not (0.045159)	Down (0.000812)	Not (0.018301)	Group E
AT3G43190	ATSUS4	Not (0.406242)	Not (0.593897)	Down (0.00677)	Down (0.000709)	Group B
AT3G42640	+	Up (8.2e-05)	Up (0.001212)	Up (0.000152)	Up (0.000411)	Group C
AT4G39950	CYP79B2	Down (0.003903)	Not (0.083813)	Not (0.031024)	Not (0.070331)	Group A
AT4G40080	PICALM10A	Down (0.00137)	Not (0.261703)	Down (0.003253)	Not (0.032335)	Group A
AT4G39780	-	Up (0.00037)	Not (0.229328)	Up (1.6e-05)	Up (2.3e-05)	Group C
AT4G39830	AO	Not (0.09507)	Up (0.003998)	Not (0.744745)	Not (0.152822)	Group F
AT4G39400	BRI1	Not (0.193985)	Not (0.68849)	Up (0)	Not (0.511513)	Group E
AT4G39410	ATWRKY13	Not (0.45475)	Not (0.960281)	Up (0)	Not (0.239078)	Group E
AT4G38960	BBX19	Not (0.004793)	Not (0.008904)	Not (0.012771)	Up (0.000127)	Group D
AT4G38860	SAUR16	Not (0.082486)	Not (0.07404)	Not (0.184409)	Down (0.014308)	Group D
AT4G38850	SAUR15	Down (0.013743)	Down (0.027311)	Down (0.005363)	Not (0.090224)	Group C
AT4G38770	ATPRP4	Down (0.007156)	Not (0.201407)	Not (0.024135)	Not (0.020141)	Group A
AT4G38840	SAUR14	Not (0.039529)	Not (0.064554)	Down (0.011423)	Down (0.000689)	Group B
AT4G38560	-	Up (0.007824)	Up (0.009825)	Not (0.478553)	Not (0.034821)	Group A
AT4G38410	-	Not (0.226146)	Not (0.250941)	Up (0.001476)	Up (0.003645)	Group B
AT4G38420	sks9	Down (0.004655)	Down (0.008017)	Down (6.6e-05)	Down (2.3e-05)	Group C
AT4G38470	STY46	Not (0.113864)	Not (0.488514)	Down (0.038527)	Not (0.105773)	Group E
AT4G38210	ATEXPA20	Up (0.001741)	Up (0.004102)	Up (0.001479)	Not (0.006341)	Group C
AT4G37970	CAD6	Not (0.459197)	Up (0.004996)	Not (0.893263)	Not (0.029807)	Group F
AT4G38050	-	Up (0.006708)	Not (0.5378)	Up (0.000257)	Not (0.019091)	Group A
AT4G38080	-	Down (0.000354)	Not (0.934191)	Down (0.001223)	Not (0.042466)	Group A
AT4G37790	HAT22	Up (0.002943)	Up (0.00588)	Up (0.002166)	Up (0.000107)	Group C
AT4G37800	XTH7	Down (0)	Down (0.000186)	Down (3e-06)	Down (8e-06)	Group C
AT4G37540	LBD39	Up (0.001116)	Not (0.124871)	Not (0.015861)	Not (0.012914)	Group A
AT4G37290	PREPIP2	Down (0.001169)	Not (0.584178)	Down (0.007234)	Down (0.000404)	Group C
AT4G37450	ATAGP18	Down (6e-06)	Down (4.9e-05)	Down (0)	Down (1e-06)	Group C
AT4G37610	bt5	Not (0.137115)	Not (0.14783)	Down (0.031964)	Not (0.252357)	Group E
AT4G37640	ACA2	Not (0.016561)	Not (0.055084)	Not (0.025417)	Up (0.000689)	Group D
AT4G36150	-	Up (0.014007)	Not (0.092766)	Not (0.83673)	Not (0.208616)	Group A
AT4G37330	CYP81D4	Not (0.270512)	Not (0.100367)	Not (0.027634)	Down (0.003413)	Group D
AT4G36010	-	Not (0.190857)	Not (0.249183)	Up (0.009168)	Up (0.000506)	Group B
AT4G36030	ARO3	Not (0.248494)	Not (0.82601)	Down (0.00304)	Not (0.841236)	Group E
AT4G35620	CYCB2;2	Not (0.173239)	Not (0.066524)	Not (0.026373)	Down (0.00245)	Group D
AT4G35110	PEARLI4	Not (0.040165)	Not (0.050865)	Not (0.057188)	Up (4.1e-05)	Group D
AT4G35180	LHT7	Down (0.003357)	Not (0.774202)	Down (0.001349)	Down (0.00409)	Group C
AT4G35190	LOG5	Not (0.731456)	Not (0.639839)	Not (0.215365)	Up (0.000113)	Group D
AT4G34770	SAUR1	Down (8e-06)	Down (0.001785)	Down (1e-06)	Down (0)	Group C
AT4G34950	MFS1	Up (5.5e-05)	Not (0.064695)	Up (5e-06)	Up (1e-06)	Group C
AT4G34340	TAF8	Not (0.002802)	Not (0.004058)	Not (0.009273)	Up (0.000788)	Group D
AT4G34400	TFS1	Not (0.04406)	Not (0.310189)	Not (0.161739)	Down (0.004244)	Group D
AT4G33720	ATCAPE3	Not (0.298853)	Down (0.00212)	Not (0.289003)	Not (0.340539)	Group F
AT4G33660	-	Down (0.002761)	Not (0.971253)	Down (0.00207)	Not (0.024288)	Group A
AT4G33666	-	Not (0.348072)	Up (0.026371)	Up (0.031503)	Up (0.035176)	Group B
AT4G33790	-	Down (0.000773)	Down (0.015297)	Down (0.004282)	Down (0.000927)	Group C
AT4G33980	HUP41	Not (0.071389)	Down (0.019416)	Not (0.785937)	Not (0.228789)	Group F
AT4G33440	-	Not (0.313868)	Up (1e-05)	Not (0.621321)	Not (0.380521)	Group F
AT4G33420	-	Not (0.359838)	Up (0.026281)	Not (0.878284)	Not (0.377582)	Group F
AT4G33430	-	Not (0.328316)	Up (0)	Not (0.528189)	Not (0.254284)	Group F
AT4G33550	-	Up (0.00709)	Up (0.000189)	Up (0.023286)	Up (0.025594)	Group C
AT4G33220	ATPME44	Not (0.028855)	Down (0.001108)	Not (0.085608)	Not (0.016754)	Group F
AT4G32870	-	Not (0.066119)	Not (0.07782)	Not (0.017169)	Up (0.00141)	Group D
AT4G33000	ATCBL10	Not (0.031251)	Not (0.15572)	Down (0.014334)	Down (0.00164)	Group B
AT4G32460	BDX	Down (0.000317)	Not (0.00182)	Not (0.052866)	Down (0)	Group A
AT4G32020	-	Up (5e-06)	Up (9e-06)	Up (2.4e-05)	Up (0)	Group C
AT4G31800	ATWRKY18	Down (0.041562)	Not (0.75284)	Not (0.147083)	Not (0.239385)	Group A
AT4G31940	CYP82C4	Not (0.64855)	Not (0.576627)	Not (0.404743)	Up (0.000649)	Group D
AT4G31950	CYP82C3	Not (0.979599)	Not (0.288378)	Not (0.6834)	Up (0.003179)	Group D
AT4G31980	-	Up (0.000576)	Not (0.462202)	Up (0.001525)	Up (0.002059)	Group C
AT4G31550	WRKY11	Down (0.019601)	Not (0.883109)	Not (0.033502)	Not (0.068654)	Group A
AT4G31210	-	Not (0.153915)	Down (0.009258)	Not (0.049706)	Not (0.061808)	Group F
AT4G31000	-	Not (0.433793)	Not (0.486936)	Down (0.013336)	Not (0.062222)	Group E
AT4G30610	SCPL24	Down (0.002324)	Not (0.039159)	Down (0.000324)	Up (0)	Group C
AT4G30670	-	Not (0.203771)	Not (0.82601)	Down (0.007024)	Not (0.07435)	Group E
AT4G30290	XTH19	Down (0.000112)	Down (0.020626)	Down (3.1e-05)	Down (7e-06)	Group C
AT4G30600	-	Not (0.152519)	Not (0.390028)	Not (0.008756)	Up (0.000212)	Group D
AT4G30650	-	Up (0.002648)	Not (0.062628)	Up (5.1e-05)	Up (0.000146)	Group C
AT4G30280	XTH18	Down (0.017472)	Not (0.753276)	Down (0.000217)	Down (0.003429)	Group C
AT4G30440	-	Not (0.237294)	Not (0.788373)	Down (0.023286)	Not (0.093013)	Group E
AT4G30620	STCL	Not (0.678094)	Not (0.64284)	Not (0.81008)	Down (1e-06)	Group D
AT4G29780	-	Down (0.004203)	Not (0.823441)	Down (0.012748)	Not (0.066123)	Group A
AT4G30060	-	Not (0.328428)	Not (0.801114)	Down (0.002829)	Not (0.461779)	Group E
AT4G30110	-	Not (0.006014)	Not (0.471297)	Not (0.415798)	Down (0.000288)	Group D
AT4G30080	ARF16	Up (0.001062)	Not (0.074827)	Up (0.000832)	Not (0.023502)	Group A
AT4G30170	-	Down (0.000136)	Not (0.009456)	Down (0.000773)	Down (5.8e-05)	Group C
AT4G29570	-	Not (0.032887)	Up (0.019905)	Not (0.065136)	Up (3e-06)	Group B
AT4G29690	-	Not (0.287857)	Not (0.859477)	Not (0.258957)	Up (0.002691)	Group D
AT4G29140	ADP1	Up (0.000288)	Up (0.00834)	Up (0.000113)	Up (0.002101)	Group C
AT4G28780	-	Down (0.000667)	Down (0.00299)	Down (8.7e-05)	Down (9.5e-05)	Group C
AT4G28703	-	Not (0.977601)	Up (0.029112)	Not (0.438619)	Down (0.002323)	Group B
AT4G28940	-	Down (0.000611)	Not (0.296243)	Not (0.054254)	Not (0.10836)	Group A
AT4G29020	-	Not (8.5e-05)	Not (0.001108)	Not (0.050893)	Down (3e-06)	Group D
AT4G28490	HAE	Not (0.055508)	Not (0.063687)	Not (0.630834)	Up (0.02871)	Group D
AT4G28680	TYRDC	Down (0.002928)	Down (0.015591)	Down (0.003288)	Down (0.00466)	Group C
AT4G28140	ERF54	Up (0.002828)	Up (0.000807)	Up (1e-06)	Up (1e-06)	Group C
AT4G28270	RMA2	Down (0.005281)	Not (0.315741)	Not (0.015459)	Not (0.020692)	Group A
AT4G28290	-	Down (0.040368)	Not (0.763969)	Not (0.36013)	Not (0.760876)	Group A
AT4G28085	-	Down (0.038655)	Not (0.786791)	Down (0.002643)	Down (0.021679)	Group C
AT4G27410	ANAC72	Up (0.005639)	Up (0.013885)	Up (1.9e-05)	Up (1e-06)	Group C
AT4G27450	-	Not (0.487754)	Not (0.12727)	Not (0.121966)	Down (0.001176)	Group D
AT4G27730	OPT6	Not (0.551383)	Down (0.007442)	Not (0.287885)	Not (0.015282)	Group F
AT4G27260	WES1	Up (0.000139)	Up (3e-06)	Not (0.040241)	Up (0.003902)	Group C
AT4G27280	CMI1	Down (0.000182)	Not (0.232486)	Down (0.00071)	Down (0.001729)	Group C
AT4G26780	MGE2	Down (0.001389)	Down (0.001742)	Down (0.002347)	Down (0.002186)	Group C
AT4G27000	ATRBP45C	Up (6.1e-05)	Not (0.011486)	Not (0.00044)	Not (0.002961)	Group A
AT4G26600	NOP2B	Not (0.589011)	Down (0.015443)	Not (0.314724)	Not (0.031532)	Group F
AT4G26070	-	Not (0.018831)	Up (0.021577)	Not (0.410608)	Not (0.011981)	Group F
AT4G26080	ABI1	Not (0.036236)	Not (0.031562)	Up (0.001644)	Up (0.002585)	Group B
AT4G26010	-	Not (0.033512)	Not (0.885899)	Down (0.004134)	Not (0.784755)	Group E
AT4G25830	CASPL2C1	Not (0.01529)	Not (0.089429)	Down (0.004925)	Not (0.080379)	Group E
AT4G25820	-	Not (0.019454)	Not (0.97484)	Down (0.001246)	Not (0.457461)	Group E
AT4G25250	PMEI4	Down (0.007541)	Down (0.032014)	Down (0.003244)	Down (0.005457)	Group C
AT4G25480	-	Not (0.050572)	Not (0.601003)	Up (7.9e-05)	Up (0.006242)	Group B
AT4G25490	DREB1B	Down (0.04103)	Not (0.669568)	Not (0.252901)	Not (0.234468)	Group A
AT4G24960	ATHVA22D	Not (0.075952)	Up (0.017663)	Up (0.011444)	Up (0.001972)	Group B
AT4G25260	PMEI7	Down (0.000365)	Down (0.000506)	Down (0.000184)	Down (1.1e-05)	Group C
AT4G24350	-	Down (8e-06)	Down (0.000252)	Down (8.7e-05)	Down (0.003063)	Group C
AT4G24380	-	Down (0.00037)	Not (0.972117)	Down (0.005569)	Not (0.252403)	Group A
AT4G24120	YSL1	Not (0.47302)	Not (0.044114)	Not (0.435724)	Down (5e-06)	Group D
AT4G23880	-	Not (0.082842)	Up (0.003247)	Not (0.006296)	Not (0.009701)	Group F
AT4G24110	-	Not (0.245877)	Not (0.206865)	Not (0.159563)	Down (0.012614)	Group D
AT4G24140	-	Down (0.008571)	Not (0.436026)	Not (0.245866)	Not (0.069494)	Group A
AT4G24160	-	Not (0.015459)	Not (0.86921)	Down (0.000331)	Not (0.075263)	Group E
AT4G23610	-	Not (0.29995)	Up (0.028514)	Not (0.744745)	Not (0.401352)	Group F
AT4G23600	JR2	Not (0.481323)	Not (0.873554)	Not (0.29399)	Up (0.022949)	Group D
AT4G23800	3xHMG-box2	Not (0.077116)	Not (0.049675)	Not (0.125633)	Down (0.007419)	Group D
AT4G23680	-	Not (0.050726)	Not (0.23032)	Down (0.002579)	Not (0.786108)	Group E
AT4G23840	-	Up (0.000142)	Up (0.001446)	Not (0.003048)	Not (0.002721)	Group A
AT4G23270	-	Not (0.122566)	Not (0.883198)	Down (0.008058)	Not (0.115341)	Group E
AT4G23300	-	Up (0.006359)	Not (0.723833)	Not (0.2565)	Not (0.412238)	Group A
AT4G23220	-	Up (0.006696)	Up (0.018603)	Up (0.019073)	Up (0.003638)	Group C
AT4G23130	RLK6	Up (0.029695)	Not (0.605711)	Not (0.44832)	Not (0.29621)	Group A
AT4G22980	-	Not (0.062748)	Up (0.00161)	Not (0.215365)	Up (0.001099)	Group B
AT4G22530	-	Not (0.897198)	Up (0.030606)	Not (0.733465)	Not (0.031248)	Group F
AT4G22620	SAUR34	Not (0.88123)	Not (0.235847)	Not (0.47447)	Up (0.011505)	Group D
AT4G21990	ATAPR3	Not (0.068219)	Not (0.840984)	Down (0.001323)	Not (0.016771)	Group E
AT4G22212	-	Not (0.84139)	Down (0.036362)	Not (0.508831)	Not (0.200635)	Group F
AT4G22010	SKS4	Not (0.00054)	Not (0.004884)	Not (0.00019)	Down (2.3e-05)	Group D
AT4G21390	B120	Down (0.009737)	Not (0.953257)	Down (0.017226)	Not (0.1032)	Group A
AT4G21380	RK3	Not (0.073939)	Not (0.300109)	Not (0.192183)	Up (0.006255)	Group D
AT4G20820	ATBBE18	Down (0.004711)	Not (0.388518)	Down (0.000235)	Down (0.000218)	Group C
AT4G21060	ATGALT2	Not (0.104511)	Not (0.219267)	Up (0.003784)	Not (0.01212)	Group E
AT4G21120	AAT1	Not (0.017229)	Not (0.706709)	Up (0.000862)	Not (0.008071)	Group E
AT4G20430	-	Not (0.056923)	Not (0.101357)	Not (0.108482)	Down (0.000945)	Group D
AT4G20390	CASPL1B2	Down (0.006163)	Not (0.551624)	Not (0.041924)	Not (0.225554)	Group A
AT4G20780	-	Down (0.007188)	Not (0.81139)	Down (0.003707)	Not (0.13185)	Group A
AT4G20260	ATPCAP1	Not (0.122858)	Not (0.061502)	Not (0.007011)	Down (0.004691)	Group D
AT4G19960	KUP9	Down (0.007293)	Not (0.831363)	Down (0.002691)	Down (0.01383)	Group C
AT4G20000	-	Not (0.626147)	Not (0.066179)	Up (0.044123)	Not (0.101061)	Group E
AT4G19680	IRT2	Not (0.141841)	Not (0.399847)	Not (0.892924)	Up (0.000313)	Group D
AT4G19690	IRT1	Up (0.001851)	Not (0.212087)	Not (0.179482)	Up (2e-06)	Group A
AT4G19420	PAE8	Down (0.006138)	Not (0.27771)	Down (0.000379)	Down (0.000289)	Group C
AT4G19430	-	Not (0.238804)	Not (0.648964)	Down (0.002757)	Not (0.635694)	Group E
AT4G18880	HSF A4A	Not (0.057075)	Up (0.001494)	Not (0.04312)	Not (0.059591)	Group F
AT4G18950	BHP	Down (0.04157)	Not (0.96504)	Down (0.00387)	Not (0.217141)	Group A
AT4G18970	-	Down (8e-06)	Down (0.00112)	Down (3e-06)	Down (4e-06)	Group C
AT4G18425	DMP4	Down (0.008583)	Not (0.372711)	Down (0.013153)	Not (0.023662)	Group A
AT4G18640	-	Not (0.048064)	Not (0.197558)	Not (0.038139)	Down (0.002531)	Group D
AT4G18650	DOGL4	Not (0.08274)	Up (0.006887)	Not (0.416628)	Not (0.16452)	Group F
AT4G18540	-	Not (0.289341)	Up (0.026281)	Not (0.734699)	Up (0.016603)	Group B
AT4G18170	AtWRKY28	Not (0.501547)	Not (0.202987)	Up (0.029818)	Up (0.03655)	Group B
AT4G18340	-	Down (0.032595)	Not (0.117739)	Down (0.019341)	Not (0.051292)	Group A
AT4G18390	TCP2	Not (0.068347)	Not (0.652634)	Up (0.00268)	Not (0.019192)	Group E
AT4G13420	ATHAK5	Down (3e-06)	Down (0.004432)	Down (3.7e-05)	Down (0.000798)	Group C
AT4G12980	-	Down (0.008663)	Not (0.794276)	Down (9.1e-05)	Down (0.000394)	Group C
AT4G12730	FLA2	Down (0.000269)	Down (4.5e-05)	Down (5e-06)	Down (1e-06)	Group C
AT4G12970	ATEPFL9	Not (0.19067)	Not (0.746356)	Not (0.273388)	Down (0.001953)	Group D
AT4G12420	SKU5	Not (0.035875)	Not (0.287709)	Not (0.003171)	Down (0.000164)	Group D
AT4G11890	-	Up (0.000127)	Up (0.007516)	Up (0.000256)	Up (1.1e-05)	Group C
AT4G11650	OSM34	Up (0.00438)	Not (0.132623)	Not (0.02019)	Up (0.000607)	Group A
AT4G11350	-	Not (0.018963)	Up (0.020989)	Up (0.002173)	Up (0.001228)	Group B
AT4G11370	RHA1A	Not (0.641888)	Up (0.002771)	Not (0.451405)	Not (0.230578)	Group F
AT4G11280	ATACS6	Down (7.2e-05)	Not (0.85996)	Not (0.024706)	Not (0.141685)	Group A
AT4G10770	OPT7	Down (0.000303)	Not (0.948858)	Down (8e-06)	Down (2e-05)	Group C
AT4G10990	-	Not (0.053827)	Not (0.264884)	Not (0.148852)	Up (0.019192)	Group D
AT4G11000	-	Not (0.052295)	Not (0.244023)	Not (0.247358)	Up (0.043217)	Group D
AT4G10910	-	Down (0.001732)	Not (0.44973)	Down (0.006455)	Down (0.000306)	Group C
AT4G10390	-	Not (0.975056)	Not (0.630304)	Not (0.169488)	Up (0.003735)	Group D
AT4G09760	CEK3	Not (0.149747)	Not (0.28088)	Not (0.15185)	Up (0.000435)	Group D
AT4G09890	-	Down (0.000269)	Not (0.047632)	Down (6.1e-05)	Down (0.000487)	Group C
AT4G09500	-	Not (0.170062)	Not (0.731538)	Up (0.009665)	Not (0.131919)	Group E
AT4G08950	EXO	Down (0.000517)	Not (0.40481)	Down (0.000115)	Down (3.6e-05)	Group C
AT4G08300	UMAMIT17	Down (0.012164)	Not (0.071976)	Not (0.300971)	Down (8e-06)	Group A
AT4G08040	ACS11	Up (0.00236)	Up (0.007755)	Not (0.668514)	Not (0.073613)	Group A
AT4G05100	-	Up (0.011387)	Up (0.001771)	Up (8.2e-05)	Up (1.5e-05)	Group C
AT4G05020	P	Not (0.738671)	Not (0.309657)	Not (0.041058)	Up (0.001831)	Group D
AT4G04630	-	Not (0.231651)	Up (0.026569)	Not (0.0769)	Not (0.780738)	Group F
AT4G04830	MSRB5	Not (0.084612)	Not (0.721822)	Down (0.005912)	Not (0.070516)	Group E
AT4G04220	AtRLP46	Up (7e-05)	Up (0.01474)	Up (4e-05)	Up (4e-06)	Group C
AT4G04330	AtRbcX1	Not (0.240927)	Down (0.022713)	Not (0.298624)	Not (0.054553)	Group F
AT4G04460	ATPASPA3	Down (0.010953)	Not (0.262889)	Down (0.010392)	Down (0.024133)	Group C
AT4G03110	-	Not (0.27127)	Not (0.853873)	Down (0.000955)	Not (0.038307)	Group E
AT4G03210	XTH9	Not (0.058364)	Not (0.029953)	Down (0.000412)	Down (0.000238)	Group B
AT4G03060	-	Not (0.719601)	Not (0.898677)	Not (0.159619)	Up (0.032323)	Group D
AT4G03070	AOP1	Down (0.001941)	Not (0.092766)	Not (0.00982)	Not (0.041994)	Group A
AT4G02800	MADA1	Down (0.000517)	Not (0.002266)	Down (0.000331)	Down (9.9e-05)	Group C
AT4G01680	MYB55	Up (1e-06)	Up (0.000109)	Up (0.000367)	Up (0.00082)	Group C
AT4G01860	-	Up (0.002228)	Not (0.039567)	Not (0.010227)	Not (0.020965)	Group A
AT4G01950	ATGPAT3	Down (0.001393)	Not (0.998822)	Down (0.001794)	Down (0.010834)	Group C
AT4G01250	WRKY22	Down (0.01457)	Not (0.528911)	Down (0.025469)	Down (0.049502)	Group C
AT4G01440	UMAMIT31	Not (0.395952)	Not (0.927553)	Not (0.147805)	Up (0.007013)	Group D
AT4G01450	UMAMIT30	Not (0.866213)	Not (0.628087)	Not (0.841398)	Down (0.004561)	Group D
AT4G01460	-	Not (0.674388)	Not (0.208482)	Not (0.722622)	Down (0.004254)	Group D
AT4G01700	-	Up (0.014428)	Up (0.004398)	Not (0.061239)	Up (0.000242)	Group C
AT4G01026	RCAR2	Up (0.006014)	Up (0.005864)	Up (0.000897)	Up (0.000107)	Group C
AT4G01130	-	Not (0.851024)	Not (0.669288)	Not (0.931546)	Down (0.032323)	Group D
AT4G01330	-	Not (0.104076)	Not (0.598711)	Down (0.001917)	Down (0.000471)	Group B
AT4G01390	-	Down (4e-06)	Not (0.420267)	Down (0.000497)	Down (0.000402)	Group C
AT4G00680	ADF8	Down (0.001367)	Not (0.762623)	Not (0.013316)	Not (0.793775)	Group A
AT4G00950	MEE47	Not (0.219824)	Not (0.079589)	Down (0.00203)	Not (0.011493)	Group E
AT1G25560	TEM1	Down (0.000494)	Not (0.890859)	Down (0.001941)	Down (0.002056)	Group C
AT1G18570	BW51B	Down (0.044374)	Not (0.649584)	Not (0.064066)	Not (0.096998)	Group A
AT1G19670	CLH1	Down (0.002571)	Down (0.003697)	Not (0.080383)	Not (0.655056)	Group A
AT2G33380	RD20	Not (0.522766)	Not (0.279502)	Not (0.095906)	Up (0.001515)	Group D
AT4G10260	FRK5	Not (0.531018)	Not (0.063298)	Not (0.097704)	Down (0.030711)	Group D
AT4G10270	WIP4	Not (0.282218)	Not (0.1507)	Not (0.155649)	Down (0.010167)	Group D
AT1G19900	-	Down (0.005302)	Not (0.094997)	Not (0.014562)	Not (0.676637)	Group A
AT2G40610	EXPA8	Down (7.8e-05)	Not (0.069091)	Down (0.002592)	Down (8.4e-05)	Group C
AT1G67050	-	Down (0.000457)	Not (0.784936)	Not (0.001476)	Not (0.014092)	Group A
AT1G22190	OSH1	Up (2.9e-05)	Up (0)	Up (1e-06)	Up (7e-06)	Group C
AT1G12740	CYP87A2	Not (0.091236)	Not (0.551586)	Not (0.876261)	Up (5.3e-05)	Group D
AT5G28610	-	Down (0.002015)	Not (0.294148)	Down (0.00346)	Down (0.001516)	Group C
AT1G19250	FMO1	Not (0.109918)	Not (0.659626)	Not (0.282879)	Down (0.018458)	Group D
AT1G58340	ZF14	Not (0.693606)	Not (0.426573)	Not (0.023296)	Up (0.001988)	Group D
AT1G58370	ATXYN1	Not (0.015142)	Down (0.010457)	Down (0.00207)	Down (0.000343)	Group B
AT1G07050	-	Not (0.160615)	Down (0.00299)	Not (0.514139)	Not (0.546929)	Group F
AT1G07090	LSH6	Up (0.001724)	Not (0.08174)	Not (0.003809)	Up (0.000347)	Group A
AT1G20823	-	Down (0.018979)	Not (0.855033)	Not (0.480767)	Not (0.349301)	Group A
AT1G13650	-	Not (0.301919)	Not (0.649584)	Not (0.054743)	Down (0.027918)	Group D
AT1G13710	KLU	Up (1.1e-05)	Up (5.2e-05)	Up (3e-06)	Up (0.002755)	Group C
AT1G13750	ATPAP1	Not (0.023774)	Not (0.061729)	Down (0.002303)	Not (0.050012)	Group E
AT1G18140	LAC1	Not (0.068437)	Not (0.349761)	Not (0.063966)	Down (0.012706)	Group D
AT1G55110	ID	Up (0.000139)	Up (3.6e-05)	Up (5e-05)	Up (8e-06)	Group C
AT1G51805	SIF3	Not (0.00343)	Not (0.14399)	Down (2.3e-05)	Down (0.000483)	Group B
AT1G51700	DOF1	Not (0.720726)	Up (1.7e-05)	Not (0.509895)	Not (0.891675)	Group F
AT1G51680	-	Up (0.000106)	Not (0.013391)	Up (0.000531)	Up (1e-05)	Group C
AT1G30200	-	Up (0.005715)	Not (0.050015)	Not (0.068058)	Not (0.015634)	Group A
AT3G12520	SULTR4;2	Not (0.012532)	Not (0.531518)	Down (0.000113)	Not (0.002512)	Group E
AT3G12320	LNK3	Up (5e-05)	Up (4.5e-05)	Up (0.000548)	Up (8e-06)	Group C
AT3G12250	BZIP45	Not (0.015589)	Not (0.226537)	Up (0.00301)	Not (0.008685)	Group E
AT3G12110	ACT11	Down (0.003649)	Not (0.134523)	Down (0.001261)	Not (0.036568)	Group A
AT3G12510	-	Not (0.016223)	Not (0.08425)	Up (0.000257)	Up (5e-06)	Group B
AT1G69490	-	Not (0.776295)	Up (0.048201)	Not (0.363896)	Not (0.474572)	Group F
AT1G30370	DLAH	Down (0.002532)	Not (0.961995)	Not (0.042252)	Down (0.004608)	Group A
AT1G72060	-	Up (0.001355)	Not (0.055843)	Up (0.022584)	Up (0.00426)	Group C
AT1G72050	TFIIIA	Not (0.004765)	Not (0.011319)	Up (0.001779)	Not (0.013081)	Group E
AT1G66880	-	Not (0.012592)	Not (0.020986)	Not (0.133784)	Up (0.003961)	Group D
AT1G66860	-	Down (0.001221)	Down (0.002141)	Not (0.00203)	Not (0.006957)	Group A
AT3G11020	DREB2	Not (0.063725)	Not (0.327372)	Not (0.021018)	Up (0.000917)	Group D
AT1G75280	-	Not (0.00816)	Not (0.862238)	Down (0.002196)	Not (0.0603)	Group E
AT1G36180	ACC2	Up (0.0132)	Not (0.395027)	Not (0.014726)	Not (0.30731)	Group A
AT1G32540	LOL1	Not (0.016584)	Not (0.221131)	Not (0.008554)	Down (2e-04)	Group D
AT1G75140	-	Not (0.010734)	Not (0.590152)	Up (0.003836)	Not (0.097926)	Group E
AT1G75300	-	Down (8e-06)	Not (0.005623)	Down (0.000256)	Down (5.3e-05)	Group C
AT1G66160	-	Not (0.060015)	Not (0.841381)	Down (0.01786)	Not (0.074631)	Group E
AT1G33260	-	Up (0.001171)	Not (0.122529)	Up (0.002666)	Up (5e-06)	Group C
AT1G33340	PICALM8	Not (0.535656)	Not (0.854793)	Not (0.348031)	Down (0.001543)	Group D
AT3G19550	-	Up (0.020651)	Not (0.118549)	Up (0.001082)	Up (0.00099)	Group C
AT3G28200	-	Not (0.172444)	Not (0.432486)	Down (0.010167)	Down (0.003731)	Group B
AT3G28740	CYP81D11	Down (4e-06)	Down (0.003125)	Down (0.00146)	Not (0.180977)	Group C
AT3G28500	-	Down (0.000283)	Down (0.000113)	Down (0.000788)	Down (0.000624)	Group C
AT3G30180	CYP85A2	Up (0)	Up (1e-06)	Up (0)	Up (0)	Group C
AT3G14760	-	Not (0.073676)	Not (0.064932)	Not (0.194103)	Down (0.021902)	Group D
AT3G28310	-	Not (0.205265)	Down (0.008734)	Not (0.852782)	Down (0.000835)	Group B
AT3G28320	-	Not (0.15514)	Down (0.01225)	Not (0.81925)	Down (0.000487)	Group B
AT3G28340	GATL10	Down (0.011072)	Not (0.840984)	Down (0.045765)	Not (0.112892)	Group A
AT3G20670	HTA13	Down (0.001221)	Not (0.017324)	Down (0.000726)	Not (0.018979)	Group A
AT3G27150	-	Not (0.04882)	Not (0.020982)	Not (0.029694)	Down (0.000358)	Group D
AT3G25640	-	Not (0.757608)	Not (0.016516)	Not (0.09033)	Up (8e-06)	Group D
AT3G16860	COBL8	Down (0.002751)	Not (0.475028)	Down (0.001508)	Down (0.025225)	Group C
AT3G13760	-	Down (0.026229)	Not (0.103756)	Down (0.001405)	Down (0.007781)	Group C
AT3G13784	CWINV5	Not (0.34703)	Up (0.002543)	Not (0.514974)	Not (0.339455)	Group F
AT3G13672	SINAT6	Not (0.207498)	Not (0.365702)	Down (0.021835)	Down (0.018577)	Group B
AT3G22160	JAV1	Not (0.254261)	Up (0.021413)	Not (0.545019)	Not (0.063344)	Group F
AT3G22880	ATDMC1	Not (0.023347)	Down (0.007433)	Not (0.077124)	Not (0.006565)	Group F
AT3G18610	ATRANGAP1	Not (0.132301)	Not (0.707609)	Up (0.000822)	Not (0.029919)	Group E
AT3G23920	BAM1	Not (0.336949)	Not (0.135185)	Not (0.031113)	Up (0.004153)	Group D
AT3G26460	-	Down (0.000354)	Not (0.593505)	Down (0.001227)	Not (0.129674)	Group A
AT3G26450	-	Down (1e-06)	Not (0.023402)	Down (0)	Down (6e-06)	Group C
AT3G22570	LTPG17	Up (0.001203)	Up (5.9e-05)	Up (0.007743)	Up (7.8e-05)	Group C
AT3G22620	LTPG20	Down (0.000361)	Not (0.475673)	Down (0.001086)	Not (0.005665)	Group A
AT3G21070	NADK1	Down (0.015336)	Not (0.159342)	Down (0.001475)	Not (0.386849)	Group A
AT3G14200	-	Not (0.126132)	Not (0.312315)	Up (0.001323)	Up (0.011038)	Group B
AT3G14190	-	Down (0.001724)	Not (0.061286)	Not (0.021323)	Not (0.008858)	Group A
AT3G14210	ESM1	Down (0.009196)	Not (0.114886)	Not (0.080383)	Not (0.810932)	Group A
AT3G15210	ERF4	Not (0.018979)	Not (0.089573)	Not (0.057661)	Up (0.000113)	Group D
AT3G19680	-	Not (0.207498)	Not (0.670307)	Down (0.033801)	Not (0.065195)	Group E
AT3G20570	AtENODL9	Not (0.122382)	Not (0.241173)	Not (0.014508)	Down (0.00212)	Group D
AT3G15300	MVQ4	Not (0.008018)	Not (0.060662)	Not (0.007688)	Up (0.004344)	Group D
AT3G27220	-	Not (0.537243)	Not (0.187213)	Not (0.303102)	Down (0.043191)	Group D
AT3G23730	XTH16	Down (0)	Down (0)	Down (0)	Down (0)	Group C
AT3G21890	-	Not (0.12023)	Not (0.05741)	Up (0.002339)	Up (0.004153)	Group B
AT3G22060	-	Up (0.01672)	Not (0.055843)	Not (0.260241)	Not (0.083171)	Group A
AT3G28007	-	Up (0.001108)	Up (0.000414)	Up (4.9e-05)	Up (1e-06)	Group C
ATMG01130	ORF106F	Not (0.014055)	Down (0.002413)	Not (0.022618)	Down (0.000689)	Group B
ATMG01370	ORF111D	Not (0.09778)	Not (0.063046)	Not (0.010565)	Down (0.000449)	Group D
AT2G38640	-	Not (0.094047)	Up (0.005736)	Not (0.012507)	Up (6.1e-05)	Group B
AT1G10530	-	Not (0.025708)	Not (0.101497)	Not (0.027262)	Up (0.000363)	Group D
AT1G75580	SAUR51	Up (0.001082)	Not (0.144512)	Up (0.000446)	Up (0.000748)	Group C
AT1G62840	-	Not (0.277688)	Not (0.241119)	Not (0.264228)	Up (0.003112)	Group D
AT1G16130	WAKL2	Not (0.381744)	Not (0.977085)	Down (0.018916)	Not (0.385951)	Group E
AT1G08430	ALMT1	Down (0.005281)	Not (0.968718)	Not (0.033001)	Down (0.009213)	Group A
AT1G29440	SAUR63	Not (0.084444)	Not (0.58874)	Down (0.031241)	Not (0.060406)	Group E
AT3G09490	-	Not (0.121804)	Not (0.677263)	Not (0.424617)	Up (0.003413)	Group D
AT3G21520	-	Not (0.64804)	Not (0.061131)	Not (0.468691)	Up (0.003368)	Group D
AT3G16870	GATA17	Up (0.009392)	Not (0.312486)	Up (0.002151)	Up (0.003166)	Group C
AT3G13810	IDD11	Not (0.00259)	Not (0.09299)	Up (1e-05)	Up (0.001053)	Group B
AT3G26510	-	Not (0.033579)	Not (0.560284)	Down (0.008029)	Down (0.000463)	Group B
AT3G24810	-	Not (0.007046)	Not (0.078112)	Not (0.015719)	Up (9.9e-05)	Group D
AT3G26210	CYP71B23	Up (0.004669)	Not (0.148702)	Not (0.071413)	Up (0.008821)	Group A
AT3G26230	CYP71B24	Not (0.116782)	Not (0.206262)	Not (0.001862)	Down (1.1e-05)	Group D
AT3G26290	CYP71B26	Not (0.013142)	Not (0.502871)	Not (0.005433)	Up (0.002065)	Group D
AT3G26280	CYP71B4	Down (0.00041)	Down (0.004207)	Down (0.001019)	Not (0.040457)	Group C
AT3G26200	CYP71B22	Not (0.259419)	Not (0.098183)	Not (0.069408)	Down (0.011721)	Group D
AT3G25780	AOC3	Not (0.927786)	Not (0.903115)	Not (0.669833)	Up (0.045202)	Group D
AT3G25790	-	Not (0.878798)	Up (0.00163)	Not (0.852822)	Not (0.018816)	Group F
AT3G16800	-	Not (0.184141)	Up (0.010457)	Not (0.141934)	Not (0.011657)	Group F
AT3G12820	MYB10	Up (0.008594)	Not (0.322332)	Not (0.499222)	Up (0.000155)	Group A
AT3G12830	SAUR72	Up (7e-05)	Up (0.002837)	Not (0.006629)	Up (0.001182)	Group C
AT3G12710	-	Not (0.004711)	Not (0.952655)	Not (0.089668)	Down (2.1e-05)	Group D
AT3G18710	ATPUB29	Not (0.123412)	Not (0.817797)	Not (0.760891)	Down (0.014308)	Group D
AT3G23010	RLP36	Not (0.009207)	Not (0.035264)	Not (0.082842)	Up (0.001865)	Group D
AT3G23030	IAA2	Not (0.020664)	Up (0.000404)	Not (0.430268)	Up (0.011764)	Group B
AT3G23000	-	Up (8.5e-05)	Up (0.000847)	Up (2.8e-05)	Up (6e-06)	Group C
AT3G26960	-	Down (0.011931)	Not (0.115831)	Not (0.091898)	Down (0.014807)	Group A
AT3G12950	-	Up (0.007445)	Not (0.228857)	Up (0.0032)	Not (0.046052)	Group A
AT3G17130	-	Not (0.371015)	Up (0.04666)	Up (0.004275)	Up (0.01526)	Group B
AT3G17100	AIF3	Not (0.001401)	Not (0.048845)	Not (0.001862)	Down (8e-06)	Group D
AT3G23230	TDR1	Down (0.000457)	Not (0.447546)	Down (0.021565)	Not (0.086606)	Group A
AT3G23250	ATY19	Up (0.040015)	Up (0.002945)	Up (0.016541)	Up (0.002769)	Group C
AT3G21720	ICL	Up (0.001147)	Not (0.349629)	Up (0.002921)	Not (0.049171)	Group A
AT3G21780	UGT71B6	Not (0.380406)	Up (0.031767)	Not (0.660386)	Not (0.037834)	Group F
AT3G19850	-	Not (0.324111)	Down (0.014129)	Not (0.070555)	Down (0.002403)	Group B
AT3G20820	-	Down (0.005473)	Not (0.407154)	Not (0.058742)	Down (0.004205)	Group A
AT3G26000	RIFP1	Up (0)	Up (0)	Up (0)	Up (0)	Group C
AT3G25990	-	Not (0.047527)	Not (0.029526)	Up (0.004184)	Not (0.031248)	Group E
AT3G25870	-	Not (0.009707)	Up (0.004543)	Up (0.000798)	Up (8.2e-05)	Group B
AT3G24520	AT-HSFC1	Up (0.012271)	Up (0.021406)	Up (0.000534)	Up (0.000111)	Group C
AT3G18200	UMAMIT4	Down (0)	Down (1e-06)	Down (0)	Down (1e-06)	Group C
AT3G21550	AtDMP2	Not (0.068089)	Not (0.32386)	Not (0.025082)	Down (0.002445)	Group D
AT3G13980	BG4	Up (8e-06)	Up (1e-06)	Up (1e-06)	Up (0)	Group C
AT3G14020	NFYA6	Not (0.791066)	Not (0.540833)	Not (0.872557)	Up (0.004536)	Group D
AT3G13910	-	Not (0.077427)	Not (0.713209)	Not (0.016054)	Up (0.00069)	Group D
AT3G13960	GRF5	Not (0.055837)	Not (0.900084)	Up (0.003171)	Not (0.830094)	Group E
AT3G15770	-	Not (0.010416)	Not (0.975432)	Down (0.000819)	Not (0.005976)	Group E
AT3G15760	-	Down (0.003879)	Not (0.257042)	Down (0.000812)	Down (0.000402)	Group C
AT3G23410	FAO3	Not (0.045409)	Down (0.003432)	Not (0.002489)	Not (0.01212)	Group F
AT3G22740	HMT3	Down (0.000321)	Not (0.039747)	Down (0.003173)	Not (0.061626)	Group A
AT3G22760	SOL1	Not (0.012791)	Not (0.091186)	Not (0.074718)	Down (0.000345)	Group D
AT3G16180	NRT1.12	Not (0.237957)	Down (0.000186)	Not (0.962681)	Not (0.129512)	Group F
AT3G16040	-	Down (1.9e-05)	Down (4.5e-05)	Not (0.000475)	Down (4.7e-05)	Group C
AT3G17510	SnRK3.16	Not (0.106637)	Up (0.003788)	Not (0.021018)	Not (0.058452)	Group F
AT3G14280	-	Not (0.243469)	Not (0.247068)	Not (0.027831)	Up (0.000925)	Group D
AT3G14370	WAG2	Down (0.001232)	Not (0.18019)	Down (0.002621)	Not (0.024106)	Group A
AT3G15510	ATNAC2	Not (0.207498)	Not (0.716917)	Not (0.26801)	Up (0.002621)	Group D
AT3G15540	MSG2	Down (0.00037)	Not (0.584738)	Down (0.000157)	Not (0.042555)	Group A
AT3G17380	-	Not (0.073817)	Not (0.126206)	Not (0.010232)	Down (0.000606)	Group D
AT3G16670	-	Down (0.011361)	Down (0.000298)	Down (0.014699)	Down (0.002177)	Group C
AT3G16770	EBP	Not (0.223177)	Down (0.006442)	Not (0.544478)	Not (0.037375)	Group F
AT3G16560	-	Not (0.002613)	Not (0.846998)	Up (0)	Up (0)	Group B
AT3G06070	-	Down (0.032446)	Not (0.597519)	Down (0.019649)	Down (0.004251)	Group C
AT3G02640	-	Not (0.006699)	Not (0.020982)	Down (0.002416)	Down (0.000482)	Group B
AT3G02550	LBD41	Not (0.182795)	Not (0.154586)	Not (0.089213)	Down (0.001109)	Group D
AT3G02380	ATCOL2	Up (2e-06)	Up (3e-06)	Up (2.6e-05)	Up (1.8e-05)	Group C
AT3G06500	A/N-InvC	Not (0.0261)	Up (0.017663)	Up (0.001591)	Up (3e-06)	Group B
AT3G06770	-	Not (0.010085)	Not (0.723076)	Not (0.038102)	Down (0.001203)	Group D
AT3G06750	-	Not (0.028476)	Not (0.723662)	Down (0.001791)	Not (0.002456)	Group E
AT3G06540	AthREP	Up (0.002327)	Not (0.032371)	Not (0.121514)	Not (0.003065)	Group A
AT3G04210	TN13	Not (0.514719)	Not (0.960037)	Down (0.040305)	Not (0.374834)	Group E
AT3G07000	-	Not (0.009109)	Not (0.008685)	Down (0.000111)	Not (0.019585)	Group E
AT3G04290	ATLTL1	Down (0.008489)	Not (0.331686)	Not (0.018779)	Not (0.127042)	Group A
AT3G02840	-	Down (0.011073)	Not (0.925363)	Not (0.087722)	Down (0.036478)	Group A
AT3G02875	ILR1	Not (0.007666)	Not (0.292984)	Not (0.00659)	Up (0.000142)	Group D
AT3G02885	GASA5	Down (0.001724)	Not (0.110219)	Down (0.000485)	Down (1.1e-05)	Group C
AT3G07870	FBX92	Not (0.001148)	Up (0.000335)	Not (0.009135)	Not (0.006076)	Group F
AT3G09480	HTB7	Not (0.007895)	Not (0.589638)	Up (0.000123)	Up (5.6e-05)	Group B
AT3G09540	-	Down (0.024328)	Not (0.275564)	Not (0.124766)	Not (0.058714)	Group A
AT3G05900	-	Down (0.001036)	Not (0.007098)	Down (3.1e-05)	Down (3e-06)	Group C
AT3G05890	RCI2B	Down (0.001546)	Not (0.546101)	Not (0.004394)	Down (0.000945)	Group A
AT3G04640	-	Down (0.038646)	Not (0.586918)	Down (0.014305)	Not (0.138668)	Group A
AT3G04010	-	Not (0.140679)	Not (0.057711)	Up (0.026003)	Up (0.000829)	Group B
AT3G03990	D14	Up (0.001565)	Not (0.006446)	Not (0.006891)	Up (0.000655)	Group A
AT3G05690	NFYA2	Not (0.653038)	Not (0.989275)	Not (0.655812)	Up (2e-06)	Group D
AT3G05660	AtRLP33	Up (0)	Up (0.00015)	Up (1e-06)	Up (0)	Group C
AT3G05650	AtRLP32	Up (0.002015)	Up (0.00498)	Up (0.00201)	Up (2e-05)	Group C
AT3G05640	EGR1	Not (0.978293)	Not (0.076751)	Up (0.016148)	Not (0.062885)	Group E
AT3G06460	ELO1	Not (0.090566)	Not (0.121589)	Down (0.00304)	Not (0.267281)	Group E
AT3G10040	HRA1	Not (0.596779)	Not (0.254765)	Not (0.204702)	Down (0.010175)	Group D
AT3G01830	-	Down (0.02688)	Not (0.791497)	Down (0.034632)	Not (0.177343)	Group A
AT3G10530	-	Not (0.169445)	Down (0.000696)	Not (0.287602)	Not (0.030303)	Group F
AT3G09440	-	Not (0.625968)	Not (0.942777)	Up (0.031687)	Not (0.555506)	Group E
AT3G08860	PYD4	Not (0.059076)	Not (0.37843)	Down (0.000955)	Down (0.025614)	Group B
AT3G07340	CIB3	Not (0.329612)	Not (0.522799)	Down (0.008058)	Not (0.185333)	Group E
AT3G07350	-	Not (0.949695)	Up (0.008776)	Not (0.547829)	Not (0.82919)	Group F
AT3G09350	Fes1A	Not (0.02162)	Not (0.424515)	Up (0.000681)	Not (0.120971)	Group E
AT3G03440	-	Not (0.052285)	Not (0.576072)	Up (0.011262)	Up (0.005665)	Group B
AT3G11700	FLA18	Not (0.280605)	Not (0.845914)	Down (0.001557)	Down (0.007141)	Group B
AT3G02170	TRM1	Not (0.108417)	Not (0.971913)	Down (0.001829)	Down (0.000263)	Group B
AT3G05490	RALFL22	Not (0.047765)	Not (0.570303)	Down (0.001017)	Not (0.019192)	Group E
AT3G02150	PTF1	Not (0.065517)	Not (0.077168)	Not (0.509779)	Up (0.003063)	Group D
AT3G05400	-	Down (0.002126)	Not (0.616712)	Down (1.9e-05)	Down (9.3e-05)	Group C
AT3G01490	CBC1	Not (0.089699)	Not (0.728367)	Not (0.005447)	Down (8e-06)	Group D
AT3G01670	SEOA	Down (0.033579)	Not (0.067465)	Down (0.023296)	Down (0.003139)	Group C
AT3G01680	SEOR1	Down (0.008244)	Not (0.095942)	Down (0.007011)	Down (0.000572)	Group C
AT3G01550	PEP	Not (0.341039)	Not (0.966994)	Down (0.003535)	Not (0.12452)	Group E
AT3G11410	PP2CA	Not (0.327609)	Not (0.244013)	Up (0.016124)	Up (0.001306)	Group B
AT3G01260	-	Not (0.798214)	Not (0.593505)	Not (0.126142)	Down (0.000941)	Group D
AT3G01190	-	Down (0.002751)	Down (0.003232)	Down (0.000308)	Not (0.216787)	Group C
AT3G11430	ATGPAT5	Not (0.339336)	Not (0.645181)	Down (0.027679)	Down (0.034529)	Group B
AT3G05360	RLP30	Not (0.149757)	Not (0.748571)	Up (0.043801)	Up (0.019289)	Group B
AT3G05370	AtRLP31	Not (0.177715)	Up (0.039534)	Not (0.294142)	Not (0.168412)	Group F
AT3G05320	ATOFT1	Down (0.039889)	Not (0.765525)	Down (0.002976)	Down (0.004561)	Group C
AT3G16360	AHP4	Not (0.797111)	Not (0.82601)	Not (0.545019)	Up (0.000506)	Group D
AT1G69080	-	Down (0.007773)	Not (0.118793)	Not (0.412752)	Not (0.35358)	Group A
AT1G69120	AP1	Down (1.2e-05)	Down (5e-06)	Down (2.4e-05)	Down (0.000983)	Group C
AT1G17700	PRA1.F1	Down (1.2e-05)	Not (0.00498)	Not (0.00827)	Down (2e-05)	Group A
AT1G01470	LEA14	Not (0.224945)	Not (0.372348)	Up (0.045844)	Not (0.070516)	Group E
AT1G01560	MPK11	Not (0.307366)	Up (0.049209)	Not (0.509789)	Not (0.4477)	Group F
AT1G18980	-	Not (0.003125)	Not (0.902574)	Down (0.000257)	Not (0.467107)	Group E
AT1G20510	OPCL1	Down (0.009628)	Not (0.579025)	Down (0.017561)	Not (0.82808)	Group A
AT1G21320	NSRB	Not (0.054028)	Down (0.004187)	Down (0.001725)	Not (0.007018)	Group B
AT1G28010	PGP14	Up (0.018338)	Not (0.918611)	Not (0.084636)	Up (0.009235)	Group A
AT1G27910	ATPUB45	Not (0.045193)	Not (0.005804)	Up (0.000735)	Up (0.001252)	Group B
AT1G48000	-	Not (0.143023)	Not (0.968122)	Not (0.056594)	Up (0.000487)	Group D
AT1G56430	NAS4	Not (0.679064)	Not (0.717993)	Up (0.002671)	Up (0.000177)	Group B
AT1G55330	AtAGP21	Down (8.5e-05)	Not (0.097432)	Down (2e-06)	Down (6.1e-05)	Group C
AT1G52290	AtPERK15	Down (0.008224)	Not (0.363565)	Down (0.002015)	Down (0.047752)	Group C
AT1G77680	RRP44B	Up (6.8e-05)	Up (0.002099)	Up (2e-06)	Up (0)	Group C
AT1G77450	anac032	Not (0.543858)	Not (0.21107)	Up (0.007263)	Up (0.000369)	Group B
AT1G71030	MYBL2	Not (0.270414)	Up (0.034323)	Not (0.945202)	Not (0.951687)	Group F
AT1G71050	ATHMP15	Not (0.340439)	Not (0.101497)	Not (0.029267)	Up (0.001176)	Group D
AT1G64280	NPR1	Up (0.00041)	Not (0.004754)	Not (0.007755)	Not (0.001018)	Group A
AT1G29500	SAUR66	Down (0.027502)	Not (0.99361)	Down (0.005008)	Not (0.198384)	Group A
AT1G29520	-	Not (0.090149)	Not (0.239941)	Down (0.013336)	Not (0.209193)	Group E
AT1G29510	SAUR68	Down (0.002629)	Not (0.340305)	Down (0.001829)	Down (0.007137)	Group C
AT1G29660	-	Down (0.002865)	Not (0.135816)	Down (5.9e-05)	Down (0.002514)	Group C
AT1G64380	-	Not (0.055837)	Not (0.153134)	Up (0.009168)	Up (0.009675)	Group B
AT1G72260	THI2.1.1	Down (0.000804)	Down (4.5e-05)	Down (5e-05)	Down (0.000449)	Group C
AT1G72180	-	Up (0.00016)	Not (0.086866)	Not (0.008943)	Up (0.000256)	Group A
AT1G68410	-	Down (0.003306)	Not (0.771315)	Down (0.000864)	Down (0.003757)	Group C
AT1G76800	ATVTL2	Down (0.035641)	Not (0.965805)	Down (0.006422)	Down (0.000377)	Group C
AT1G76650	-	Down (0.002246)	Not (0.445463)	Down (0.00484)	Down (0.004739)	Group C
AT1G74170	RLP13	Not (0.148002)	Not (0.773074)	Not (0.264574)	Up (0.025225)	Group D
AT1G72770	HAB1	Not (0.042225)	Up (0.01642)	Up (0.003087)	Up (0.000237)	Group B
AT1G71400	RLP12	Not (0.411676)	Not (0.79567)	Not (0.038644)	Up (0.00396)	Group D
AT1G53730	SRF6	Not (0.008097)	Not (0.064828)	Down (0.000303)	Down (7.9e-05)	Group B
AT1G76590	PLATZ2	Not (0.318871)	Not (0.370686)	Up (0.003591)	Not (0.004523)	Group E
AT1G76600	-	Down (0.007406)	Not (0.720889)	Not (0.108835)	Not (0.601359)	Group A
AT1G76620	PDE339	Not (0.21802)	Not (0.83313)	Up (0.012259)	Not (0.109741)	Group E
AT1G67860	-	Not (0.031766)	Not (0.250782)	Not (0.29603)	Down (4.8e-05)	Group D
AT1G67920	-	Not (0.128802)	Up (0.000163)	Up (0.002406)	Up (0.000218)	Group B
AT1G67865	-	Not (0.009825)	Not (0.197558)	Not (0.040705)	Down (1e-06)	Group D
AT1G68840	RAV2	Down (0.008301)	Not (0.33775)	Down (0.003928)	Down (0.000182)	Group C
AT1G78090	-	Up (0.001694)	Not (0.020982)	Up (0.000174)	Up (2e-05)	Group C
AT1G73780	-	Not (0.007396)	Up (0.004907)	Not (0.005427)	Not (0.007632)	Group F
AT1G73830	BEE3	Not (0.783184)	Not (0.17277)	Down (0.017097)	Not (0.083721)	Group E
AT1G63310	-	Down (0.00301)	Down (0.007029)	Down (0.003586)	Down (0.000223)	Group C
AT1G36370	MSA1	Not (0.04103)	Not (0.831578)	Down (0.000125)	Down (7.9e-05)	Group B
AT1G52770	-	Up (3e-06)	Up (0.001632)	Up (0)	Up (0)	Group C
AT1G52830	SHY1	Down (4.9e-05)	Not (0.051612)	Down (0.000378)	Down (0.002186)	Group C
AT1G52880	NAM	Not (0.010778)	Not (0.567109)	Not (0.002347)	Up (0)	Group D
AT1G79900	BAC2	Not (0.06009)	Not (0.333234)	Up (0.002188)	Not (0.014661)	Group E
AT1G79840	GL2	Not (0.128802)	Not (0.030796)	Not (0.13773)	Down (0.003063)	Group D
AT1G71890	SUC5	Not (0.076472)	Not (0.09373)	Not (0.121716)	Up (0.001684)	Group D
AT1G52890	ANAC019	Not (0.15514)	Not (0.34029)	Up (0.000461)	Up (2.5e-05)	Group B
AT1G70740	-	Not (0.0478)	Not (0.866986)	Down (0.007233)	Not (0.036169)	Group E
AT1G74670	GASA6	Down (0.000802)	Not (0.229328)	Down (1.2e-05)	Down (0.000159)	Group C
AT1G74450	-	Not (0.111442)	Not (0.937392)	Down (0.010913)	Not (0.098759)	Group E
AT1G74460	-	Down (0.00016)	Not (0.368534)	Down (0.00013)	Not (0.00275)	Group A
AT1G63720	-	Not (0.074874)	Up (0.003432)	Not (0.43815)	Not (0.061171)	Group F
AT1G68470	-	Up (1.9e-05)	Up (7.8e-05)	Up (1.1e-05)	Up (0.000107)	Group C
AT1G68500	-	Down (0.00236)	Down (0.007592)	Not (0.380976)	Not (0.05933)	Group A
AT1G68490	-	Up (1.9e-05)	Not (0.007478)	Up (0.000127)	Up (0.000215)	Group C
AT1G80440	KMD1	Not (0.95046)	Up (0.012516)	Not (0.728654)	Not (0.889967)	Group F
AT1G69260	AFP1	Up (0.011554)	Up (0.014547)	Up (0.000993)	Up (4.3e-05)	Group C
AT1G73870	COL7	Not (0.139677)	Up (0.003764)	Not (0.544684)	Not (0.4212)	Group F
AT1G72520	ATLOX4	Not (0.216137)	Not (0.893747)	Down (0.030207)	Not (0.517349)	Group E
AT1G69930	GSTU11	Down (0.027395)	Not (0.309657)	Not (0.495548)	Not (0.629921)	Group A
AT1G69880	TH8	Not (0.892401)	Not (0.667764)	Not (0.846034)	Down (0.024447)	Group D
AT1G69870	NRT1.7	Not (0.006561)	Not (0.093593)	Not (0.02139)	Up (0.002212)	Group D
AT1G69730	-	Up (0.00422)	Not (0.272794)	Up (0.014134)	Up (0.001091)	Group C
AT1G69610	-	Not (0.075354)	Not (0.119814)	Not (0.065675)	Up (0.001122)	Group D
AT1G72430	SAUR78	Down (0.013124)	Not (0.155841)	Down (0.000148)	Down (0.000182)	Group C
AT1G10920	LOV1	Up (0.000653)	Not (0.154602)	Not (0.013084)	Up (0.000819)	Group A
AT1G11080	scpl31	Not (0.215126)	Not (0.22427)	Not (0.494277)	Down (0.000241)	Group D
AT1G11050	-	Down (0.000911)	Not (0.97031)	Not (0.010968)	Down (0.00204)	Group A
AT1G51440	DALL2	Not (0.093001)	Not (0.29774)	Up (0.007234)	Up (5.3e-05)	Group B
AT1G47270	AtTLP6	Up (0.01256)	Not (0.136966)	Not (0.015334)	Not (0.055341)	Group A
AT1G51420	-	Not (0.579226)	Not (0.320642)	Not (0.406039)	Up (0.000516)	Group D
AT2G47260	WRKY23	Not (0.007615)	Not (0.011618)	Up (0.000518)	Not (0.007777)	Group E
AT2G47240	CER8	Not (0.036637)	Down (0.00026)	Not (0.110528)	Down (0.006266)	Group B
AT2G43530	-	Down (0.001829)	Down (0.000705)	Down (0.000243)	Not (0.082295)	Group C
AT2G43520	TI2	Not (0.007046)	Down (1e-05)	Not (0.002446)	Down (9e-05)	Group B
AT2G43550	-	Down (0.000889)	Down (0.003703)	Not (0.04295)	Not (0.070838)	Group A
AT2G43510	TI1	Not (0.958698)	Down (0.011684)	Not (0.088535)	Not (0.9519)	Group F
AT2G41800	TEB	Not (0.175368)	Not (0.151227)	Not (0.131403)	Up (0.021801)	Group D
AT2G43620	-	Up (0.007323)	Not (0.06334)	Up (0.001475)	Up (0.01538)	Group C
AT1G55915	WSS1A	Not (0.056751)	Not (0.161804)	Not (0.114459)	Up (0.001713)	Group D
AT1G55910	ZIP11	Not (0.126552)	Not (0.052894)	Not (0.407362)	Up (0.004416)	Group D
AT1G55920	ATSERAT2;1	Not (0.012052)	Not (0.021868)	Not (0.012507)	Up (0.000218)	Group D
AT1G62310	JMJ29	Not (0.028369)	Down (0.000242)	Not (0.051595)	Not (0.216027)	Group F
AT1G62360	WAM1	Down (0.000361)	Not (0.005298)	Not (0.00232)	Down (4.4e-05)	Group A
AT1G08050	-	Up (0.005575)	Up (0.005847)	Up (0.00301)	Up (1.1e-05)	Group C
AT1G17560	HLL	Down (0.000504)	Down (0.002002)	Down (0.000407)	Down (2.5e-05)	Group C
AT1G17665	-	Not (0.903995)	Down (0.008334)	Not (0.104607)	Not (0.797922)	Group F
AT1G32450	NPF7.3	Not (0.068584)	Not (0.180537)	Not (0.151743)	Down (0.000629)	Group D
AT1G49210	ATL76	Down (7.3e-05)	Not (0.092766)	Down (1.2e-05)	Down (4e-06)	Group C
AT1G49000	-	Up (0.002873)	Up (0.004073)	Not (0.06751)	Up (0.002433)	Group C
AT1G48930	GH9C1	Down (0.004155)	Not (0.349199)	Down (0.006148)	Not (0.594291)	Group A
AT1G49200	ATL75	Not (0.166662)	Not (0.599466)	Down (0.022646)	Not (0.156387)	Group E
AT1G06160	ERF59	Not (0.079899)	Not (0.707143)	Down (0.005453)	Not (0.407902)	Group E
AT1G78410	-	Down (0.004137)	Not (0.721445)	Not (0.147585)	Down (0.049738)	Group A
AT1G78260	-	Down (0.01066)	Down (0.023709)	Down (0.00936)	Down (0.000556)	Group C
AT1G06830	ROXY6	Down (0.000185)	Down (0.004187)	Down (0.000158)	Down (0)	Group C
AT1G21910	DREB26	Down (0.002702)	Not (0.258001)	Down (0.001487)	Down (0.002412)	Group C
AT1G43790	TED6	Not (0.009737)	Not (0.106774)	Down (0.005717)	Down (0.001011)	Group B
AT1G21460	AtSWEET1	Not (0.011931)	Down (0.002324)	Not (0.148433)	Down (8e-06)	Group B
AT1G02460	-	Not (0.267254)	Not (0.469669)	Up (0.001066)	Not (0.012596)	Group E
AT1G02640	ATBXL2	Not (0.536792)	Not (0.628295)	Down (0.021606)	Down (0.022805)	Group B
AT1G02660	PLIP2	Not (0.368476)	Not (0.981075)	Down (0.021)	Not (0.125191)	Group E
AT1G21540	-	Not (0.974632)	Down (0.000892)	Not (0.909257)	Not (0.21986)	Group F
AT1G06100	-	Down (0.009314)	Not (0.117102)	Down (0.006984)	Not (0.318311)	Group A
AT1G06000	UGT89C1	Not (0.816489)	Not (0.679226)	Not (0.22969)	Up (0.004731)	Group D
AT1G12220	RPS5	Up (0.009979)	Not (0.123913)	Not (0.067196)	Not (0.078428)	Group A
AT1G12240	VAC-INV	Down (0.000506)	Not (0.168098)	Down (8e-06)	Down (1.6e-05)	Group C
AT1G53430	NILR2	Not (0.222107)	Not (0.98725)	Down (0.006536)	Not (0.032466)	Group E
AT1G53520	ATFAP3	Not (0.010821)	Down (0.002413)	Not (0.002968)	Down (0.000706)	Group B
AT1G26420	ATBBE7	Not (0.186168)	Not (0.271223)	Not (0.163648)	Up (0.012943)	Group D
AT1G07450	-	Not (0.111222)	Not (0.072476)	Not (0.898032)	Up (0.000911)	Group D
AT1G07390	RLP1	Up (0.000988)	Not (0.542259)	Up (0.001482)	Up (0.007567)	Group C
AT1G07280	-	Not (0.023298)	Not (0.245215)	Not (0.113319)	Up (0.000879)	Group D
AT1G07430	HAI2	Up (0.01457)	Not (0.085235)	Up (0.000303)	Up (4e-06)	Group C
AT1G07590	-	Not (0.54787)	Not (0.902002)	Not (0.043001)	Up (0.004482)	Group D
AT1G19610	LCR78	Up (0.011352)	Not (0.515159)	Not (0.077944)	Up (0.000156)	Group A
AT1G19770	ATPUP14	Down (0.011554)	Not (0.906519)	Down (0.000567)	Down (0.003196)	Group C
AT1G04800	-	Down (0.000831)	Down (0.000335)	Down (0.004362)	Down (2e-06)	Group C
AT1G04770	-	Not (0.046361)	Not (0.585894)	Down (0.004267)	Down (0.018642)	Group B
AT1G32860	-	Not (0.216133)	Not (0.860076)	Up (0.000389)	Up (0.000502)	Group B
AT1G32900	GBSS1	Not (0.026163)	Up (0.001158)	Not (0.22969)	Not (0.010722)	Group F
AT1G32870	ANAC013	Not (0.131549)	Not (0.845725)	Up (0.002873)	Up (0.001652)	Group B
AT1G32920	-	Down (0.001441)	Not (0.866135)	Down (0.00301)	Down (0.003429)	Group C
AT1G33030	-	Not (0.421624)	Not (0.908345)	Not (0.683857)	Up (0.019159)	Group D
AT1G19960	-	Down (0.000783)	Not (0.443061)	Down (0.004411)	Not (0.569353)	Group A
AT1G20010	-	Not (0.040383)	Not (0.041419)	Not (0.024437)	Down (0.004725)	Group D
AT1G32960	SBT3.3	Not (0.109093)	Not (0.494959)	Not (0.233146)	Up (0.000109)	Group D
AT1G20070	-	Up (0.01606)	Up (0.033585)	Up (0.000174)	Up (7.9e-05)	Group C
AT1G26730	-	Up (0.001054)	Not (0.008613)	Not (0.319279)	Not (0.043033)	Group A
AT1G26800	SNIPER2	Up (0.000136)	Up (0)	Up (1.9e-05)	Up (0.000543)	Group C
AT1G26770	EXP10	Not (0.078292)	Not (0.292932)	Up (0.00049)	Up (1.4e-05)	Group B
AT1G36940	-	Not (0.065517)	Up (0.017319)	Not (0.744167)	Not (0.137929)	Group F
AT1G48570	-	Not (0.002015)	Down (0.000648)	Not (0.00455)	Not (0.00284)	Group F
AT1G53170	ATERF-8	Not (0.661234)	Not (0.285299)	Up (0.014435)	Not (0.037251)	Group E
AT1G44830	EPI1	Not (0.007773)	Up (0.00106)	Not (0.981988)	Not (0.016356)	Group F
AT1G44800	UMAMIT18	Not (0.06268)	Not (0.438488)	Not (0.747354)	Down (0.000265)	Group D
AT1G53080	-	Not (0.250519)	Not (0.177256)	Down (0.017016)	Not (0.053683)	Group E
AT1G53070	-	Down (0.001407)	Not (0.056434)	Not (0.015882)	Not (0.013413)	Group A
AT1G18870	ICS2	Not (0.052294)	Not (0.928602)	Not (0.123096)	Down (0.024432)	Group D
AT1G21140	VTL1	Down (0.002721)	Not (0.29373)	Not (0.006686)	Down (7e-06)	Group A
AT1G21130	IGMT4	Not (0.157534)	Not (0.97484)	Down (0.026025)	Not (0.13192)	Group E
AT1G21050	-	Up (0.001323)	Not (0.018898)	Up (0.001472)	Up (0.001111)	Group C
AT1G21100	IGMT1	Down (0.012524)	Not (0.979572)	Down (0.000667)	Down (0.008958)	Group C
AT1G14540	PRX4	Down (0.001676)	Not (0.921915)	Down (0.006229)	Down (0.046606)	Group C
AT1G14280	PKS2	Not (0.357278)	Not (0.449722)	Down (0.000911)	Not (0.012914)	Group E
AT1G14260	-	Not (0.018349)	Not (0.421045)	Up (0.016377)	Not (0.08998)	Group E
AT1G01790	-	Not (0.237815)	Not (0.150215)	Not (0.159294)	Down (0.003088)	Group D
AT1G01730	-	Not (0.000689)	Not (0.040556)	Up (3.9e-05)	Not (0.00249)	Group E
AT1G01750	ADF11	Down (0.001116)	Not (0.517989)	Down (0.00169)	Not (0.846318)	Group A
AT1G01720	ATAF1	Not (0.282671)	Not (0.193127)	Up (0.008826)	Up (0.000617)	Group B
AT1G33055	HUP32	Down (0.033231)	Not (0.09373)	Down (0.008181)	Down (2.8e-05)	Group C
AT1G01030	NGA3	Not (0.084654)	Not (0.952751)	Up (0.016284)	Up (0.000236)	Group B
AT1G01060	-	Up (0)	Up (0)	Up (0)	Up (0)	Group C
AT1G01120	KCS1	Not (0.153845)	Not (0.970656)	Down (0.034632)	Not (0.715361)	Group E
AT1G49720	ATABF1	Not (0.007495)	Not (0.937392)	Up (9.4e-05)	Not (0.000653)	Group E
AT1G27730	STZ	Down (0.0375)	Not (0.966448)	Not (0.308052)	Not (0.608517)	Group A
AT1G18370	HIK	Down (0.006029)	Down (0.01063)	Not (0.015274)	Down (0.002459)	Group C
AT1G47400	IMA1	Up (0.016576)	Not (0.415162)	Up (0.000815)	Up (8e-06)	Group C
AT1G50060	-	Not (0.401377)	Not (0.158993)	Not (0.350472)	Up (0.019648)	Group D
AT1G18400	BEE1	Down (0.006163)	Down (0.002945)	Down (0.000103)	Down (0.000842)	Group C
AT1G08500	AtENODL18	Down (0.001654)	Not (0.235578)	Not (0.044769)	Not (0.025704)	Group A
AT1G08250	AtADT6	Not (0.061217)	Not (0.483184)	Not (0.024671)	Up (0.003271)	Group D
AT1G16170	-	Not (0.061829)	Not (0.316528)	Down (0.005004)	Down (0.001543)	Group B
AT1G08310	-	Down (0.003752)	Not (0.628295)	Down (0.005459)	Down (0.001094)	Group C
AT1G11410	-	Down (0.003029)	Not (0.199738)	Down (0.022846)	Down (0.016441)	Group C
AT1G11545	XTH8	Down (2e-06)	Down (0.000113)	Down (1e-06)	Down (0)	Group C
AT1G50420	SCL-3	Not (0.00357)	Not (0.062747)	Up (0.000378)	Up (0.000382)	Group B
AT1G50640	ATERF3	Up (0.001323)	Not (0.003697)	Not (0.006296)	Up (0.000381)	Group A
AT1G80920	J8	Not (0.471153)	Not (0.851092)	Not (0.045846)	Down (0.004608)	Group D
AT1G22550	NPF5.16	Not (0.016584)	Down (0.009021)	Down (0.002921)	Down (0.005402)	Group B
AT1G22530	-	Not (0.030236)	Not (0.021746)	Down (0.001323)	Down (0.005503)	Group B
AT1G22570	-	Not (0.4676)	Not (0.181298)	Down (0.039115)	Not (0.091212)	Group E
AT1G22590	AGL87	Up (0.000511)	Up (0.001628)	Not (0.053895)	Up (0.000689)	Group C
AT1G64660	-	Up (0.01191)	Not (0.226537)	Not (0.20613)	Not (0.032186)	Group A
AT1G64640	AtENODL8	Down (8e-06)	Down (0.000402)	Down (1e-06)	Down (1e-06)	Group C
AT1G33811	-	Down (0.00422)	Down (0.001499)	Down (0.002807)	Down (1.2e-05)	Group C
AT1G80080	AtRLP17	Not (0.006518)	Down (1.6e-05)	Not (0.065706)	Down (7e-06)	Group B
AT1G80160	GLYI7	Up (0.046982)	Not (0.973449)	Not (0.059239)	Up (0.006696)	Group A
AT1G59670	GSTU15	Not (0.485268)	Not (0.191658)	Not (0.04321)	Up (0.001658)	Group D
AT1G56150	SAUR71	Up (0.014055)	Not (0.140348)	Not (0.065706)	Not (0.251947)	Group A
AT1G56090	-	Up (6.5e-05)	Not (0.001652)	Up (6.6e-05)	Not (0.000274)	Group A
AT1G02810	-	Down (0.024887)	Not (0.145805)	Not (0.062447)	Down (0.008136)	Group A
AT1G02730	ATCSLD5	Not (0.007418)	Not (0.128226)	Not (0.011184)	Down (0.001559)	Group D
AT1G59620	CW9	Up (0.017355)	Up (0.005804)	Up (0.008494)	Not (0.020219)	Group C
AT1G78000	SULTR1;2	Not (0.003106)	Not (0.034825)	Down (5e-05)	Not (0.22344)	Group E
AT1G77990	SULTR2;2	Not (0.095963)	Not (0.969078)	Not (0.139002)	Down (0.002981)	Group D
AT1G78080	RAP2.4	Up (0)	Up (0)	Up (0)	Up (0)	Group C
AT1G77850	ARF17	Up (8e-06)	Not (0.004659)	Up (6e-06)	Up (1.8e-05)	Group C
AT1G53830	PME2	Down (0.001677)	Not (0.066424)	Not (0.006686)	Not (0.013117)	Group A
AT1G74890	ARR15	Up (0.008975)	Not (0.954443)	Not (0.345938)	Not (0.062036)	Group A
AT1G68620	-	Not (0.729265)	Not (0.462058)	Up (0.047132)	Not (0.368421)	Group E
AT1G68600	-	Down (0.013986)	Not (0.724762)	Not (0.044441)	Down (0.012616)	Group A
AT1G48240	ATNPSN12	Not (0.028293)	Not (0.130575)	Not (0.004969)	Down (0.002445)	Group D
AT1G68650	PML5	Not (0.206323)	Not (0.393111)	Not (0.331782)	Down (0.01218)	Group D
AT1G71000	-	Not (0.029157)	Not (0.821634)	Up (5e-06)	Not (0.00545)	Group E
AT1G70820	-	Not (0.061661)	Not (0.255978)	Down (0.005509)	Not (0.110046)	Group E
AT2G48140	LTPG16	Down (0.002228)	Not (0.57032)	Down (0.001017)	Not (0.011893)	Group A
AT2G48130	LTPG15	Down (0.007123)	Not (0.560649)	Not (0.027634)	Not (0.030955)	Group A
AT1G64200	VHA-E3	Down (0.001056)	Not (0.079122)	Down (1.6e-05)	Down (0.001006)	Group C
AT1G73120	-	Down (0.009289)	Down (0.003747)	Not (0.027076)	Not (0.112892)	Group A
AT1G72970	HTH	Not (0.011394)	Not (0.012596)	Down (0.000192)	Down (8e-05)	Group B
AT1G72830	NFYA3	Not (0.803241)	Not (0.757885)	Not (0.493799)	Up (9e-05)	Group D
AT1G72900	-	Down (9.2e-05)	Not (0.585894)	Down (0.00013)	Down (0.001076)	Group C
AT1G72920	-	Down (5.6e-05)	Not (0.077105)	Down (0.001349)	Down (0.005854)	Group C
AT1G49450	AIW2	Not (0.05923)	Not (0.07584)	Up (0.001694)	Up (0.002691)	Group B
AT1G11310	MLO2	Not (0.063486)	Not (0.819035)	Down (0.002656)	Not (0.025547)	Group E
AT1G17180	GSTU25	Not (0.883521)	Not (0.631224)	Not (0.384214)	Up (0.013791)	Group D
AT1G17170	GSTU24	Not (0.645458)	Not (0.82601)	Not (0.100925)	Up (0.000811)	Group D
AT1G34245	-	Not (0.137115)	Not (0.058035)	Not (0.243562)	Down (0.000984)	Group D
AT1G15100	RHA2A	Up (0.000802)	Not (0.09748)	Not (0.00335)	Up (0.000402)	Group A
AT1G14120	ATDAO2	Down (0.000275)	Down (0.003697)	Down (0.00158)	Not (0.087271)	Group C
AT1G06570	-	Up (0.000364)	Up (0.001194)	Not (0.072592)	Up (0.000402)	Group C
AT1G62770	PMEI9	Not (0.176393)	Not (0.755215)	Not (0.456578)	Down (0.000143)	Group D
AT1G14210	-	Down (0)	Down (0)	Down (0)	Down (0)	Group C
AT1G76040	CPK29	Not (0.02571)	Not (0.021737)	Not (0.047862)	Up (0.008592)	Group D
AT1G75860	-	Up (0.01179)	Up (0.049209)	Not (0.12983)	Up (0.001708)	Group C
AT1G75880	-	Not (0.194287)	Down (0.002078)	Not (0.090114)	Down (0.007406)	Group B
AT1G75900	-	Down (0.000362)	Down (0.000414)	Down (0.001425)	Down (0.004561)	Group C
AT1G16510	-	Up (0.007314)	Not (0.745047)	Up (0.011788)	Up (0.007933)	Group C
AT1G16500	-	Not (0.006604)	Not (0.140348)	Not (0.481906)	Up (0.004347)	Group D
AT1G16390	2003-10-01	Not (0.022504)	Down (0.011232)	Down (0.007437)	Down (0.000811)	Group B
AT1G16420	ATMC8	Down (0.00081)	Not (0.066737)	Down (0.000638)	Not (0.047889)	Group A
AT1G28600	-	Down (0.001082)	Not (0.357119)	Down (0.000104)	Down (0.001382)	Group C
AT1G16370	2006-10-01	Down (0.006554)	Not (0.086883)	Down (0.033227)	Not (0.124985)	Group A
AT1G14700	ATPAP3	Down (0.042247)	Not (0.777922)	Down (0.026631)	Down (0.021113)	Group C
AT1G14960	BKN1	Down (0.001739)	Not (0.164694)	Not (0.056525)	Down (0.001101)	Group A
AT1G14790	RDR1	Up (0.003177)	Not (0.228636)	Not (0.004924)	Not (0.055328)	Group A
AT1G59890	SNL5	Down (5e-06)	Down (1e-06)	Down (7e-06)	Down (1e-06)	Group C
AT1G59910	FORMIN7	Not (0.142264)	Not (0.304293)	Down (0.008358)	Not (0.047918)	Group E
AT1G65690	NHL6	Not (0.014313)	Not (0.116708)	Not (0.355493)	Up (0.000572)	Group D
AT1G75750	GSA1	Not (0.122292)	Not (0.679848)	Not (0.334079)	Up (0.016167)	Group D
AT1G75780	TUB1	Down (5e-06)	Not (0.003697)	Down (0.00015)	Down (1.1e-05)	Group C
AT1G23390	KFB	Not (0.926379)	Up (0.044114)	Not (0.722401)	Not (0.461669)	Group F
AT1G23850	-	Not (0.411148)	Not (0.873773)	Not (0.365659)	Up (0.005769)	Group D
AT2G17500	PILS5	Down (0.002076)	Not (0.117847)	Not (0.024763)	Not (0.035504)	Group A
AT2G05320	GNT-II	Not (0.006029)	Not (0.019039)	Not (0.007675)	Up (0.001202)	Group D
AT1G03040	-	Not (0.014384)	Not (0.15534)	Not (0.007443)	Up (0.00043)	Group D
AT1G78490	CYP708A3	Down (5e-06)	Down (0.003232)	Down (0.001644)	Down (0.000126)	Group C
AT1G78450	-	Down (0.00039)	Down (0.007595)	Down (0.004671)	Down (0.000404)	Group C
AT1G54160	NF-YA5	Not (0.013612)	Not (0.014913)	Up (0.001349)	Up (2e-05)	Group B
AT1G54020	-	Down (0.023948)	Down (0.010457)	Down (0.002605)	Down (0.03655)	Group C
AT1G03020	ROXY16	Down (0.028165)	Not (0.677263)	Down (0.003591)	Not (0.097596)	Group A
AT1G05575	-	Down (0.00326)	Not (0.596235)	Down (0.026997)	Down (0.028494)	Group C
AT1G05560	UGT1	Down (0.002456)	Not (0.163245)	Not (0.01035)	Not (0.186298)	Group A
AT1G36060	WIND3	Up (0.005591)	Not (0.061131)	Up (0.006027)	Not (0.018235)	Group A
AT1G10550	XET	Down (0.007781)	Down (0.016869)	Down (0.026003)	Down (0.007421)	Group C
AT1G10522	PRIN2	Not (0.030315)	Down (0.02348)	Not (0.061834)	Not (0.24145)	Group F
AT1G10585	-	Not (0.935202)	Not (0.822244)	Not (0.227505)	Up (0.000951)	Group D
AT1G30570	HERK2	Not (0.429489)	Not (0.235373)	Not (0.053457)	Down (0.011916)	Group D
AT1G30690	-	Down (0.000918)	Not (0.019793)	Down (0.00012)	Down (2.4e-05)	Group C
AT1G05680	UGT74E2	Down (0.02381)	Not (0.762385)	Not (0.887446)	Not (0.907292)	Group A
AT2G31380	BBX25	Up (0.003494)	Up (0.00603)	Up (0.000999)	Up (0.000653)	Group C
AT2G38820	-	Up (0.001116)	Up (0.000723)	Up (0.003377)	Up (0.000156)	Group C
AT2G14210	ANR1	Not (0.007131)	Not (0.044114)	Not (0.005476)	Down (8e-05)	Group D
AT2G24762	AtGDU4	Not (0.062647)	Not (0.886478)	Not (0.025233)	Down (2.9e-05)	Group D
AT2G03890	-	Up (0.00086)	Not (0.20042)	Not (0.005266)	Not (0.396328)	Group A
AT2G40230	-	Up (1.9e-05)	Up (0.002532)	Up (0)	Up (0)	Group C
AT2G40130	SMXL8	Not (0.626723)	Not (0.97223)	Not (0.115173)	Up (0.000981)	Group D
AT2G17230	EXL5	Not (0.421624)	Not (0.948561)	Down (0.049342)	Not (0.147435)	Group E
AT2G22190	TPPE	Not (0.689488)	Not (0.794269)	Not (0.625109)	Up (0.003542)	Group D
AT2G31940	-	Not (0.884874)	Not (0.563334)	Not (0.393054)	Up (0.000729)	Group D
AT2G31725	-	Down (0.001354)	Not (0.007717)	Not (0.001917)	Not (0.009429)	Group A
AT2G31945	-	Down (0.011394)	Up (0.040195)	Not (0.038679)	Not (0.088263)	Group A
AT2G04032	ZIP7	Not (0.884768)	Not (0.562431)	Not (0.013057)	Up (0.000195)	Group D
AT2G22200	-	Up (0.011986)	Not (0.079589)	Up (4e-06)	Up (0)	Group C
AT2G31840	MRL7-L	Not (0.095313)	Not (0.054475)	Down (0.003939)	Not (0.055107)	Group E
AT2G42530	-	Not (0.058364)	Up (0.039411)	Up (0.001974)	Up (0.000391)	Group B
AT2G42540	COR15A	Up (8.3e-05)	Up (4.9e-05)	Up (5e-06)	Up (1e-06)	Group C
AT2G42610	LSH10	Down (0.000457)	Down (0.001108)	Down (0.003539)	Down (0.000962)	Group C
AT2G21590	APL4	Down (0)	Down (0)	Down (0)	Down (0)	Group C
AT2G24980	EXT6	Not (0.516372)	Not (0.934164)	Down (0.021074)	Not (0.876495)	Group E
AT2G16380	-	Not (0.090684)	Down (0.022187)	Not (0.088447)	Not (0.067914)	Group F
AT2G15390	atfut4	Not (0.032796)	Not (0.588296)	Down (6.8e-05)	Not (0.047216)	Group E
AT2G17150	NLP1	Not (0.041474)	Not (0.531289)	Not (0.038911)	Up (0.000152)	Group D
AT2G17040	anac036	Not (0.054824)	Up (0.038297)	Not (0.473723)	Down (0.035045)	Group B
AT2G01880	-	Down (0.002317)	Down (0.002202)	Down (0.000961)	Down (0.000434)	Group C
AT2G01850	-	Down (0.024668)	Not (0.835845)	Down (0.00207)	Not (0.083628)	Group A
AT2G16280	KCS9	Not (0.022751)	Not (0.052617)	Down (0.000469)	Not (0.071618)	Group E
AT2G25250	-	Up (0.006054)	Not (0.051375)	Not (0.022234)	Up (0.005324)	Group A
AT1G04240	IAA3	Down (0.007046)	Not (0.874804)	Down (0.007774)	Down (0.038523)	Group C
AT1G26920	-	Up (0.001248)	Up (4.8e-05)	Not (0.003001)	Not (0.003207)	Group A
AT1G26820	RNS3	Down (0.000522)	Not (0.040671)	Down (0.000485)	Down (0.000857)	Group C
AT2G20570	GPRI1	Not (0.125493)	Not (0.38234)	Up (0.02958)	Not (0.21986)	Group E
AT2G13610	ABCG5	Not (0.930112)	Not (0.46485)	Not (0.02525)	Down (0.000121)	Group D
AT1G59970	AT5-MMP	Not (0.582209)	Not (0.067465)	Not (0.037673)	Up (0.000108)	Group D
AT2G40240	-	Up (0.012473)	Not (0.682265)	Not (0.030257)	Up (0.005215)	Group A
AT2G40300	FER4	Not (0.468568)	Not (0.979214)	Not (0.276057)	Down (0.009589)	Group D
AT2G40330	PYL6	Not (0.281602)	Not (0.083691)	Down (0.036835)	Not (0.073418)	Group E
AT2G36885	-	Down (0.009778)	Not (0.446282)	Down (0.009747)	Down (0.003902)	Group C
AT2G37040	pal1	Not (0.00301)	Not (0.495344)	Not (0.023253)	Up (0.000107)	Group D
AT2G36910	PGP1	Up (0.000112)	Not (0.00522)	Not (0.000955)	Not (0.001796)	Group A
AT2G21880	ATRAB7A	Down (0.00251)	Not (0.0114)	Down (0.000929)	Down (0.000601)	Group C
AT2G36490	DML1	Not (0.405581)	Not (0.226374)	Not (0.036582)	Down (0.01395)	Group D
AT2G36400	GRF3	Up (5e-06)	Not (0.000948)	Up (3e-06)	Not (0.01099)	Group A
AT2G36590	ProT3	Not (0.584143)	Not (0.474195)	Up (0.005433)	Up (5.7e-05)	Group B
AT2G35930	ATPUB23	Down (0.005645)	Not (0.928907)	Down (0.011839)	Not (0.220162)	Group A
AT2G35940	EDA29	Not (0.08398)	Not (0.478713)	Up (0.002339)	Up (0.002436)	Group B
AT2G35880	-	Not (0.014613)	Not (0.092431)	Down (0.000491)	Down (0.000506)	Group B
AT2G36080	NGAL1	Not (0.582209)	Not (0.8668)	Up (0.002913)	Not (0.023534)	Group E
AT2G42870	HLH1	Down (0.022952)	Not (0.247555)	Down (0.008129)	Down (0.002436)	Group C
AT2G22470	ATAGP2	Not (0.003917)	Not (0.502871)	Down (0.000531)	Not (0.002043)	Group E
AT2G22430	HB6	Not (0.001629)	Not (0.029953)	Not (0.004837)	Up (0.000216)	Group D
AT2G21100	-	Down (0.000535)	Not (0.103756)	Not (0.011771)	Not (0.000614)	Group A
AT2G21210	SAUR6	Not (0.043017)	Not (0.810936)	Not (0.031718)	Up (0.005533)	Group D
AT2G03750	-	Not (0.400296)	Not (0.741912)	Not (0.07435)	Down (0.015796)	Group D
AT2G22540	SVP	Not (0.003267)	Not (0.026571)	Up (0.001443)	Not (0.041994)	Group E
AT2G28470	BGAL8	Not (0.013371)	Not (0.18055)	Not (0.012187)	Down (0.000319)	Group D
AT1G78970	-	Down (0)	Down (0.001274)	Down (5e-06)	Down (0)	Group C
AT1G65310	-	Down (0.001279)	Not (0.096655)	Down (0.001106)	Down (0.000748)	Group C
AT1G22690	-	Not (0.120333)	Not (0.013823)	Down (0.000739)	Not (0.036657)	Group E
AT1G22630	-	Not (0.088772)	Not (0.459156)	Down (0.001681)	Not (0.041294)	Group E
AT1G22810	ERF019	Down (0.001677)	Not (0.53339)	Down (0.007024)	Down (0.048447)	Group C
AT1G22640	MYB3	Not (0.015459)	Not (0.032354)	Up (0.006686)	Not (0.033079)	Group E
AT1G60190	AtPUB19	Not (0.157052)	Up (0.026281)	Up (0.002251)	Up (0.000487)	Group B
AT1G67470	ZRK12	Not (0.1907)	Not (0.885837)	Down (0.022831)	Not (0.163462)	Group E
AT1G09240	-	Down (3.7e-05)	Down (0.017324)	Down (0.00013)	Down (2e-06)	Group C
AT1G61820	BGLU46	Not (0.033295)	Not (0.804471)	Not (0.062487)	Down (0.021821)	Group D
AT1G04110	-	Down (5e-06)	Down (0)	Down (5e-05)	Down (0)	Group C
AT1G12080	-	Down (0.000267)	Down (0.002063)	Not (0.021374)	Down (1.6e-05)	Group C
AT1G11850	-	Down (0.000217)	Down (0.000178)	Not (0.00464)	Down (2e-06)	Group C
AT1G03370	-	Not (0.011268)	Not (0.059694)	Not (0.151251)	Up (0.000945)	Group D
AT1G61800	GPT2	Not (0.930112)	Not (0.651931)	Not (0.761144)	Up (0.048914)	Group D
AT1G43160	ERF113	Not (0.619797)	Not (0.985334)	Up (0.004134)	Up (6.3e-05)	Group B
AT1G10370	GST30	Not (0.506971)	Not (0.905225)	Not (0.03535)	Up (0.004205)	Group D
AT1G67110	CYP735A2	Not (0.522731)	Not (0.455983)	Not (0.545889)	Down (0.009124)	Group D
AT1G77280	-	Not (0.05432)	Not (0.732232)	Up (7.8e-05)	Not (2e-04)	Group E
AT1G09350	GolS3	Up (0.009228)	Up (0.001734)	Up (3.6e-05)	Up (0.000404)	Group C
AT1G10060	ATBCAT-1	Not (0.675912)	Down (0.000198)	Not (0.654635)	Not (0.201218)	Group F
AT1G05310	-	Not (0.011262)	Not (0.085875)	Not (0.008807)	Down (0.000842)	Group D
AT2G17710	-	Not (0.013375)	Not (0.122188)	Not (0.017397)	Down (0.00031)	Group D
AT1G04660	-	Not (0.001747)	Not (0.001693)	Not (0.00678)	Down (6.6e-05)	Group D
AT2G17740	-	Not (0.601694)	Not (0.770657)	Not (0.600434)	Up (0.005389)	Group D
AT2G17660	-	Down (0.001317)	Down (0.017561)	Down (0.00175)	Down (0.001096)	Group C
AT1G65480	RSB8	Down (0.007046)	Down (0.004187)	Not (0.159785)	Down (0.017336)	Group C
AT1G09070	SRC2	Not (0.340345)	Not (0.706948)	Down (0.035872)	Not (0.340895)	Group E
AT1G09950	RAS1	Down (0.029268)	Not (0.628306)	Not (0.208499)	Not (0.071257)	Group A
AT1G09750	-	Not (0.197336)	Not (0.268107)	Not (0.332172)	Down (0.001062)	Group D
AT1G70200	HPE1	Not (0.029839)	Not (0.01225)	Not (0.006989)	Down (0.001964)	Group D
AT1G70090	LGT8	Not (0.124922)	Not (0.844389)	Down (0.003377)	Down (0.019075)	Group B
AT1G62280	SLAH1	Down (0.018963)	Not (0.087509)	Down (0.020004)	Down (0.005553)	Group C
AT1G23020	-	Not (0.064932)	Not (0.927896)	Not (0.822934)	Up (0.003785)	Group D
AT1G23030	PUB11	Down (0.004711)	Not (0.60433)	Down (0.001475)	Down (0.005493)	Group C
AT1G22900	-	Not (0.009228)	Not (0.198272)	Not (0.021726)	Up (0.003359)	Group D
AT1G08630	THA1	Not (0.756101)	Down (0.012865)	Not (0.107825)	Not (0.28655)	Group F
AT1G08810	AtMYB60	Not (0.075262)	Down (0.001619)	Not (0.081654)	Down (0.004722)	Group B
AT2G17880	DJC24	Not (0.2783)	Not (0.987455)	Down (0.00827)	Down (0.00267)	Group B
AT1G08830	CSD1	Not (0.038086)	Not (0.254858)	Not (0.072143)	Up (0.000235)	Group D
AT1G03420	-	Up (0.000962)	Up (0.002365)	Up (0.00154)	Up (0.000159)	Group C
AT1G03440	-	Down (0.00251)	Not (0.226537)	Not (0.016864)	Down (0.004523)	Group A
AT2G17850	-	Not (0.130246)	Not (0.054372)	Not (0.057802)	Down (0.006494)	Group D
AT1G24140	AT3-MMP	Down (0.009029)	Not (0.151674)	Not (0.300316)	Down (0.015367)	Group A
AT1G24150	FH4	Not (0.0375)	Not (0.729021)	Not (0.059727)	Down (0.015796)	Group D
AT1G24260	AGL9	Up (0.006731)	Not (0.559929)	Not (0.871779)	Up (2e-05)	Group A
AT1G61240	-	Down (9.2e-05)	Down (4.8e-05)	Down (0.000174)	Down (7.4e-05)	Group C
AT1G60470	GolS4	Up (0.038158)	Up (0.029427)	Not (0.046399)	Up (0.003034)	Group C
AT1G67340	-	Not (0.737801)	Up (0.014733)	Not (0.888367)	Not (0.484067)	Group F
AT1G27210	-	Not (0.01106)	Not (0.098184)	Down (0.000518)	Down (3.5e-05)	Group B
AT1G61560	MLO6	Not (0.00025)	Not (0.372058)	Down (9e-06)	Not (0.156842)	Group E
AT1G24600	-	Not (0.094474)	Up (0.010547)	Up (0.005983)	Up (0.001854)	Group B
AT1G24575	-	Down (0.014341)	Not (0.128503)	Not (0.132491)	Down (0.010167)	Group A
AT1G24530	-	Not (0.213747)	Not (0.844165)	Not (0.069124)	Down (0.002769)	Group D
AT1G03870	FLA9	Down (0.000196)	Down (0.003432)	Down (3e-06)	Down (1e-05)	Group C
AT1G30870	-	Not (0.024782)	Not (0.529983)	Down (0.005944)	Not (0.680891)	Group E
AT1G62500	-	Not (0.507728)	Not (0.150215)	Not (0.182192)	Down (0.000313)	Group D
AT1G62560	FMO GS-OX3	Down (0.045193)	Not (0.494865)	Not (0.269788)	Not (0.49157)	Group A
AT1G30860	-	Not (0.162331)	Not (0.364308)	Not (0.132195)	Up (1e-06)	Group D
AT1G23830	-	Not (0.068678)	Not (0.170625)	Not (0.03461)	Up (0.007728)	Group D
AT1G23730	BCA3	Down (0.049171)	Not (0.854125)	Down (0.016148)	Not (0.124178)	Group A
AT1G23790	MACET4	Down (0.008835)	Not (0.226537)	Not (0.032717)	Not (0.087216)	Group A
AT1G23480	ATCSLA03	Not (0.252198)	Not (0.390212)	Down (0.002351)	Down (0.026537)	Group B
AT2G36630	-	Not (0.168893)	Not (0.507359)	Not (0.064227)	Up (0.031248)	Group D
AT2G36690	GAS2	Down (0.01277)	Down (0.004562)	Not (0.246803)	Not (0.586171)	Group A
AT2G43000	anac042	Down (0.020991)	Not (0.794316)	Not (0.279119)	Not (0.572806)	Group A
AT2G42900	-	Not (0.056923)	Not (0.789292)	Not (0.067435)	Down (0.008651)	Group D
AT2G28350	ARF10	Up (0)	Up (1e-06)	Up (1e-06)	Up (1e-06)	Group C
AT2G28400	-	Not (0.988535)	Not (0.121359)	Not (0.792578)	Up (0.031246)	Group D
AT2G16700	ADF5	Up (0.000264)	Not (0.027485)	Up (0.004236)	Up (0.00069)	Group C
AT2G16595	-	Up (0.008959)	Not (0.093593)	Not (0.019305)	Up (0.000404)	Group A
AT2G16720	MYB7	Up (6.5e-05)	Up (0.00015)	Up (4.1e-05)	Up (9e-06)	Group C
AT2G13290	-	Not (0.00137)	Not (0.008904)	Not (0.000518)	Up (0.000136)	Group D
AT2G20670	-	Down (0.007453)	Not (0.258001)	Down (0.00232)	Down (0.015923)	Group C
AT2G10940	-	Not (0.28219)	Not (0.561311)	Down (0.043827)	Not (0.072596)	Group E
AT2G16660	-	Not (0.003089)	Not (0.612569)	Not (0.938853)	Up (4e-06)	Group D
AT2G20880	-	Up (0.000574)	Up (0.000189)	Up (0)	Up (0)	Group C
AT2G20960	pEARLI4	Not (0.23956)	Not (0.299257)	Down (0.010391)	Not (0.035116)	Group E
AT2G46620	-	Not (0.034786)	Not (0.070896)	Not (0.019737)	Up (0.000311)	Group D
AT2G46510	ATAIB	Not (0.692754)	Not (0.086885)	Not (0.4457)	Up (0.008839)	Group D
AT2G46600	-	Down (0.000283)	Not (0.450214)	Down (0.000475)	Down (0.000171)	Group C
AT2G37130	-	Down (0.000388)	Not (0.004699)	Not (0.088155)	Down (0.000184)	Group A
AT2G15490	UGT73B4	Not (0.277862)	Not (0.531151)	Not (0.133089)	Up (0.002039)	Group D
AT2G05540	-	Up (5.6e-05)	Not (0.777259)	Up (7e-06)	Up (0.000772)	Group C
AT2G25490	FBL6	Up (0.001148)	Not (0.240771)	Not (0.020657)	Not (0.177709)	Group A
AT2G27500	-	Down (0.020046)	Not (0.741698)	Down (0.04312)	Not (0.255054)	Group A
AT2G13810	ATALD1	Down (0.007394)	Not (0.568362)	Not (0.654421)	Not (0.138629)	Group A
AT2G25470	AtRLP21	Up (0.012164)	Not (0.10422)	Up (0.009168)	Up (0.019763)	Group C
AT2G32240	PICC	Not (0.114906)	Not (0.317669)	Not (0.023721)	Up (0.001402)	Group D
AT2G32150	-	Down (0.032646)	Not (0.299017)	Not (0.667563)	Not (0.320236)	Group A
AT2G24310	-	Not (0.036823)	Not (0.057147)	Up (0.010096)	Up (0.007199)	Group B
AT2G03470	-	Up (0.000506)	Not (0.031562)	Not (0.002989)	Not (0.015159)	Group A
AT2G32030	-	Down (0.000932)	Not (0.899754)	Down (0.003171)	Down (0.024447)	Group C
AT2G01180	PAP1	Down (0.001724)	Not (0.9778)	Down (0.000261)	Down (0.002868)	Group C
AT2G01150	RHA2B	Up (0.000588)	Up (7e-06)	Up (0.000308)	Up (0.000218)	Group C
AT2G07240	-	Up (0)	Up (0)	Up (0)	Up (1e-06)	Group C
AT2G18050	HIS1-3	Up (0.006822)	Not (0.365569)	Up (0.014894)	Up (0.022949)	Group C
AT2G25690	-	Up (0.001773)	Up (0.032086)	Up (0.000603)	Up (0.001517)	Group C
AT2G15090	-	Not (0.161839)	Not (0.605094)	Down (0.033534)	Down (0.006287)	Group B
AT2G18480	-	Down (0.005051)	Not (0.493333)	Not (0.05214)	Not (0.100245)	Group A
AT2G37460	UMAMIT12	Not (0.051118)	Not (0.413115)	Not (0.047389)	Down (0.008264)	Group D
AT2G18550	HB-2	Not (0.138856)	Not (0.555911)	Not (0.032482)	Up (0.000925)	Group D
AT2G24160	-	Up (0.000182)	Up (0.000591)	Up (0.00071)	Up (1.3e-05)	Group C
AT2G37320	-	Up (0.001654)	Not (0.017337)	Up (0.004036)	Up (0.000693)	Group C
AT2G37870	-	Up (0.002607)	Up (0.001498)	Up (0.003784)	Up (0.019189)	Group C
AT2G45170	ATATG8E	Not (0.604372)	Not (0.616712)	Down (0.027768)	Down (0.015872)	Group B
AT2G37900	-	Down (8e-06)	Down (0.004737)	Down (0.000139)	Down (0.000653)	Group C
AT2G02170	-	Not (0.118926)	Not (0.306562)	Not (0.013917)	Down (0.002201)	Group D
AT2G45080	cycp3;1	Up (0.000134)	Not (0.390028)	Up (5.2e-05)	Not (0.015805)	Group A
AT2G45050	-	Not (0.007544)	Not (0.183761)	Up (0.00443)	Not (0.912041)	Group E
AT2G45160	LOM1	Up (5e-06)	Not (0.006979)	Up (0.000134)	Not (0.000404)	Group A
AT2G28085	-	Down (1.9e-05)	Down (0.000204)	Down (0.000126)	Not (0.083171)	Group C
AT2G28100	FUC1	Down (6e-06)	Down (9e-06)	Down (3.2e-05)	Down (1.4e-05)	Group C
AT2G28190	CSD2	Not (0.004137)	Not (0.123005)	Not (0.001475)	Up (2.7e-05)	Group D
AT2G38870	-	Up (0.000243)	Up (0.010617)	Up (0.001457)	Up (2.3e-05)	Group C
AT2G06850	EXGT-A1	Down (0.000657)	Down (0.006171)	Down (0.001227)	Down (1.1e-05)	Group C
AT2G28780	-	Down (0.000166)	Down (0.004743)	Down (0.007089)	Down (1e-06)	Group C
AT2G02220	ATPSKR1	Not (0.484261)	Not (0.674773)	Down (0.007233)	Not (0.178268)	Group E
AT2G02350	SKIP3	Not (0.005281)	Not (0.015443)	Not (0.019439)	Up (0.000854)	Group D
AT2G29340	-	Not (0.555517)	Not (0.674773)	Down (0.003747)	Not (0.333371)	Group E
AT2G29460	GST22	Not (0.838953)	Not (0.946935)	Not (0.202093)	Up (0.00637)	Group D
AT2G29440	GST24	Not (0.968512)	Not (0.935596)	Not (0.63899)	Up (0.028384)	Group D
AT2G29310	-	Not (0.491682)	Not (0.854229)	Down (0.000746)	Down (5.9e-05)	Group B
AT2G29290	DEG14	Not (0.074434)	Not (0.682577)	Down (0.001591)	Down (0.003413)	Group B
AT2G27140	-	Not (0.004984)	Down (0.001979)	Down (0.000367)	Down (5e-06)	Group B
AT2G27080	NHL13	Not (0.14414)	Not (0.86281)	Down (0.012056)	Not (0.107988)	Group E
AT2G46630	-	Not (0.067745)	Not (0.158257)	Not (0.07282)	Down (0.009278)	Group D
AT2G46680	ATHB-7	Not (0.387632)	Not (0.103397)	Up (0.010808)	Up (0.005287)	Group B
AT2G32270	ZIP3	Down (0.002112)	Not (0.304919)	Not (0.012056)	Not (0.204839)	Group A
AT2G01410	-	Not (0.00119)	Not (0.221818)	Not (0.002173)	Up (2.4e-05)	Group D
AT2G32300	UCC1	Not (0.017376)	Not (0.429634)	Down (0.00063)	Down (0.001831)	Group B
AT2G41370	-	Not (0.00236)	Not (0.010452)	Not (0.002151)	Up (3.1e-05)	Group D
AT2G38750	-	Down (6.5e-05)	Down (0.003697)	Not (0.036835)	Not (0.068206)	Group A
AT2G31160	-	Not (0.213519)	Not (0.262349)	Up (0.00033)	Not (0.040976)	Group E
AT2G06925	-	Not (0.037524)	Not (0.003026)	Not (0.164474)	Down (3.9e-05)	Group D
AT2G35150	EXL7	Not (0.237186)	Up (0.013323)	Not (0.150998)	Not (0.188437)	Group F
AT2G46330	ATAGP16	Not (0.219447)	Not (0.895376)	Down (0.002188)	Down (0.003498)	Group B
AT2G46200	-	Not (0.001724)	Not (0.354853)	Up (0.000663)	Not (0.010468)	Group E
AT2G46310	CRF5	Up (0.000318)	Not (0.197753)	Up (0.000735)	Up (0.000288)	Group C
AT2G14900	-	Not (0.122317)	Not (0.101497)	Not (0.256875)	Down (0.003347)	Group D
AT2G35380	-	Down (0.000575)	Not (0.330842)	Down (0.003645)	Down (0.01632)	Group C
AT2G35470	-	Not (0.009568)	Not (0.89277)	Not (0.004766)	Down (0.000672)	Group D
AT2G25735	-	Not (0.154831)	Not (0.856351)	Down (0.047272)	Not (0.241678)	Group E
AT2G29750	UGT71C1	Down (0.001355)	Not (0.401501)	Not (0.014708)	Not (0.049645)	Group A
AT2G19670	PRMT1A	Not (0.010032)	Down (0.013161)	Not (0.059587)	Down (0.00629)	Group B
AT2G19810	OZF1	Not (0.086675)	Up (0.005864)	Not (0.09758)	Not (0.230787)	Group F
AT2G46830	AtCCA1	Up (0)	Up (0)	Up (1e-05)	Up (0)	Group C
AT2G02950	PKS1	Not (0.699053)	Not (0.704871)	Not (0.98712)	Down (0.018603)	Group D
AT2G46880	PAP14	Down (0.034963)	Not (0.204983)	Not (0.097716)	Down (0.032138)	Group A
AT2G03090	ATEXPA15	Not (0.077116)	Not (0.124453)	Up (0.021015)	Up (0.00275)	Group B
AT2G29120	ATGLR2.7	Up (0.000467)	Not (0.108744)	Up (0.000239)	Up (9e-05)	Group C
AT2G28950	EXPA6	Down (0.002532)	Not (0.210465)	Down (0.00175)	Down (0.000223)	Group C
AT2G30010	TBL45	Down (0.000446)	Down (0.00147)	Down (0.00013)	Down (0.000409)	Group C
AT2G44940	ERF34	Up (0.01606)	Not (0.726893)	Up (0.001829)	Up (0.028537)	Group C
AT2G44840	ERF13	Down (0.006359)	Not (0.275207)	Not (0.209788)	Not (0.216175)	Group A
AT2G22890	-	Not (0.055799)	Up (0.030023)	Not (0.204957)	Not (0.038994)	Group F
AT2G30040	MAPKKK14	Down (0.007426)	Not (0.072301)	Not (0.053895)	Not (0.22058)	Group A
AT2G26150	-	Not (0.347304)	Not (0.959274)	Up (0.047069)	Not (0.395607)	Group E
AT2G44740	CYCP4;1	Down (0.001054)	Not (0.657465)	Down (0.002921)	Down (0.002509)	Group C
AT2G44570	GH9B12	Not (0.043425)	Not (0.014553)	Not (0.026003)	Down (0.000232)	Group D
AT2G44670	-	Up (0.000107)	Not (0.068357)	Up (0.000856)	Up (8.1e-05)	Group C
AT2G44790	UCC2	Not (0.040684)	Not (0.886392)	Not (0.250269)	Up (0.001161)	Group D
AT2G34620	MTERF10	Not (0.312752)	Not (0.422599)	Down (0.020322)	Down (0.026285)	Group B
AT2G34510	ATHB-1	Not (0.462612)	Not (0.649881)	Down (0.003415)	Not (0.136885)	Group E
AT2G34640	-	Not (0.040262)	Down (0.018514)	Not (0.073833)	Down (0.011328)	Group B
AT2G07690	-	Down (0.006075)	Not (0.27746)	Not (0.588957)	Not (0.145991)	Group A
AT2G39510	UMAMIT14	Down (0.00236)	Down (0.041465)	Down (0.002939)	Down (1.7e-05)	Group C
AT2G39420	-	Down (0.000504)	Not (0.041917)	Down (0.000776)	Not (0.023502)	Group A
AT2G39330	JAL23	Down (0.001268)	Down (0.004799)	Down (0.00345)	Not (0.57165)	Group C
AT2G39200	-	Down (0.003152)	Not (0.71321)	Down (0.01792)	Not (0.087597)	Group A
AT2G39210	PIC30	Up (0.001268)	Up (0.008102)	Not (0.160042)	Not (0.009429)	Group A
AT2G39350	WBC1	Not (0.021569)	Not (0.11079)	Not (0.021641)	Up (0.000487)	Group D
AT2G39250	SNZ	Up (0.011556)	Up (0.031344)	Up (0.014222)	Up (0.000702)	Group C
AT2G39180	ATCRR2	Not (0.095963)	Not (0.094054)	Down (0.018072)	Down (0.01442)	Group B
AT2G38470	ATWRKY33	Not (0.339642)	Up (0.049675)	Not (0.576271)	Not (0.467505)	Group F
AT2G38310	RCAR10	Not (0.770379)	Not (0.338745)	Not (0.071034)	Down (0.002295)	Group D
AT2G38480	CASPL4B1	Down (1.4e-05)	Not (0.018775)	Down (1e-05)	Down (2.8e-05)	Group C
AT2G41080	-	Up (0.004211)	Not (0.245167)	Not (0.033502)	Not (0.093725)	Group A
AT2G40960	-	Up (0.000536)	Not (0.019111)	Not (0.055599)	Not (0.015447)	Group A
AT2G38300	-	Not (0.069447)	Down (0.000847)	Not (0.015904)	Not (0.002868)	Group F
AT2G23540	-	Down (0.000126)	Not (0.096722)	Down (0.000279)	Down (0.003924)	Group C
AT2G38240	JAO4	Not (0.730662)	Not (0.940758)	Not (0.215836)	Up (0.011721)	Group D
AT2G37640	ATEXP3	Down (0.005591)	Not (0.182053)	Not (0.213311)	Down (0.002373)	Group A
AT2G37650	-	Not (0.01672)	Not (0.185508)	Not (0.004286)	Up (0.00108)	Group D
AT2G37770	AKR4C9	Not (0.684828)	Not (0.18923)	Up (0.017152)	Up (2.8e-05)	Group B
AT2G44080	ARL	Not (0.080723)	Not (0.135185)	Down (9.1e-05)	Down (9.9e-05)	Group B
AT2G44130	KFB39	Not (0.394163)	Up (0.002413)	Not (0.433604)	Not (0.778679)	Group F
AT2G23810	TET8	Down (0.046761)	Not (0.444892)	Down (0.009302)	Down (0.026285)	Group C
AT2G30070	KT1	Up (4e-06)	Not (0.049675)	Up (0.00601)	Not (0.006581)	Group A
AT2G19310	HSP18.5	Not (0.281741)	Not (0.765617)	Not (0.044441)	Up (0.008497)	Group D
AT2G40000	ATHSPRO2	Down (0.021326)	Not (0.406412)	Down (0.001146)	Down (0.025236)	Group C
AT2G39920	-	Down (0.003752)	Down (3e-06)	Not (0.194544)	Down (0.001505)	Group C
AT2G26190	IQM4	Down (0.003417)	Not (0.860826)	Down (0.008663)	Down (0.015447)	Group C
AT2G44500	-	Not (0.124546)	Not (0.523664)	Down (0.011759)	Not (0.040831)	Group E
AT2G34810	ATBBE16	Not (0.760565)	Not (0.536423)	Not (0.873993)	Up (0.032718)	Group D
AT2G19190	FRK1	Up (0.000576)	Not (0.13051)	Up (0.000103)	Up (0.000445)	Group C
AT2G33710	-	Not (0.084948)	Up (0.001067)	Up (0.002671)	Up (0.000397)	Group B
AT2G33830		Up (0.003804)	Not (0.245215)	Up (0.001725)	Not (0.047889)	Group A
AT2G30500	-	Not (0.249225)	Not (0.899775)	Not (0.111002)	Down (0.002199)	Group D
AT2G41900	OXS2	Not (0.04306)	Not (0.612569)	Up (0.006521)	Up (0.012996)	Group B
AT2G32690	GRP23	Not (0.051649)	Down (0.013269)	Down (0.024096)	Down (0.026161)	Group B
AT2G32680	RLP23	Up (0.036901)	Not (0.596099)	Not (0.17423)	Up (0.001277)	Group A
AT2G39710	-	Up (8.4e-05)	Up (0.001432)	Up (0.001237)	Up (6e-06)	Group C
AT2G32990	GH9B8	Not (0.768827)	Not (0.19477)	Up (0.020302)	Not (0.208616)	Group E
AT2G26690	-	Down (0.000607)	Not (0.388669)	Not (0.017226)	Down (0.000549)	Group A
AT2G26710	CYP734A1	Not (0.031821)	Not (0.212973)	Down (0.004391)	Down (0.004301)	Group B
AT2G39650	-	Down (0.018963)	Not (0.954441)	Down (0.025746)	Not (0.337821)	Group A
AT2G42280	AKS3	Not (0.017687)	Not (0.583804)	Not (0.211913)	Up (0.001069)	Group D
AT2G42110	-	Down (0.017529)	Not (0.098393)	Not (0.189098)	Not (0.096998)	Group A
AT2G32860	BGLU33	Down (0.02363)	Not (0.349629)	Not (0.032118)	Down (0.017405)	Group A
