# Supplementary material for: Genome-wide expression and network analyses of mutants in key brassinosteroid signaling genes
Source: BMC Genomics. 2021 Jun 22;22:465. doi: 10.1186/s12864-021-07778-w (PMC8220701; doi:10.1186/s12864-021-07778-w)
Supplement: Supplementary file 2 — Additional file 2. List of marker genes being differentially expressed upon addition of external BRs or in line with a gain of mutation in BR signaling genes at least in 5 studies. [file 12864_2021_7778_MOESM2_ESM.xlsx]

## Sheet: HihghConfidenceBL
		References	No. of references			References
AT5G57560	BR-up	1, 2, 4, 5, 6, 7, 8, 9, 11, 12,	10			1: Goda H, Shimada Y, Asami T, Fujioka S, & Yoshida S (2002) Microarray analysis of brassinosteroid-regulated genes in Arabidopsis. Plant Physiol 130(3):1319-1334.
AT1G65310	BR-up	1, 3, 4, 5, 6, 7, 9, 11, 12,	9			2: Mussig C, Fischer S, & Altmann T (2002) Brassinosteroid-regulated gene expression.Plant Physiol 129(3):1241-1251.
AT2G19800	BR-up	1, 3, 4, 5, 6, 7, 9, 11, 12,	9			3: Goda H, et al. (2004) Comprehensive comparison of auxin-regulated and brassinosteroid-regulated genes in Arabidopsis. Plant Physiol 134(4):1555-1573.
AT2G43290	BR-up	1, 3, 4, 5, 6, 7, 9, 11, 12,	9			4: Vert G, Nemhauser JL, Geldner N, Hong F, & Chory J (2005) Molecular mechanisms of steroid hormone signaling in plants. Annu Rev Cell Dev Biol 21:177-201. ATH array
AT4G08950	BR-up	1, 3, 4, 5, 6, 7, 9, 11, 12,	9			5: Vert G, Nemhauser JL, Geldner N, Hong F, & Chory J (2005) Molecular mechanisms of steroid hormone signaling in plants. Annu Rev Cell Dev Biol 21:177-201. AGI array
AT4G28780	BR-up	1, 3, 4, 5, 6, 7, 8, 11, 12,	9			6: Nemhauser JL, Mockler TC, & Chory J (2004) Interdependency of brassinosteroid and auxin signaling in Arabidopsis. PLoS Biol 2(9):E258.
AT4G38860	BR-up	1, 3, 4, 5, 6, 7, 8, 9, 12,	9			7: Nemhauser JL, Hong F, & Chory J (2006) Different plant hormones regulate similar processes through largely nonoverlapping transcriptional responses. Cell 126(3):467-475.
AT1G06570	BR-down	1, 3, 4, 5, 6, 7, 11, 12,	8			8: Mouchel CF, Osmont KS & Hardtke CS (2006) BRX mediates feedback between brassinosteroid Nature 443:458
AT2G30070	BR-down	2, 3, 4, 5, 6, 7, 9, 12,	8			9: Goda H, et al. (2008) The AtGenExpress hormone and chemical treatment data set: experimental design, data evaluation, model data analysis and data access. Plant J 55(3):526-542.
AT4G36380	BR-down	3, 4, 6, 7, 8, 9, 11, 12,	8			10: Sun, Y., Fan, X. Y., Cao, D. M., He, K., Tang, W., & Zhu, J. Y., et al. (2010). Integration of brassinosteroid signal transduction with the transcription network for plant growth regulation in arabidopsis.. Developmental Cell, 19(5), 765-777.
AT4G37980	BR-down	1, 3, 4, 6, 7, 8, 11, 12,	8			11: Guo, H., Li, L., Ye, H., Yu, X., Algreen, A., & Yin, Y. (2009). Three related receptor-like kinases are required for optimal cell elongation in arabidopsis thaliana. Proceedings of the National Academy of Sciences of the United States of America, 106(18), 7648-7653.
AT1G10550	BR-up	1, 4, 5, 6, 7, 9, 11, 12,	8			12: Yu X, et al.(2011) A brassinosteroid transcriptional network revealed by genome-wide identification of BESI target genes in Arabidopsis thaliana
AT1G30690	BR-up	1, 3, 4, 5, 6, 7, 11, 12,	8
AT2G26710	BR-up	1, 4, 5, 6, 7, 9, 11, 12,	8
AT2G34510	BR-up	1, 3, 4, 5, 6, 7, 11, 12,	8
AT2G40610	BR-up	1, 3, 4, 5, 8, 9, 11, 12,	8
AT2G44500	BR-up	1, 3, 4, 5, 6, 7, 11, 12,	8
AT4G00360	BR-up	1, 3, 4, 5, 6, 7, 8, 12,	8
AT4G01950	BR-up	1, 3, 4, 5, 6, 7, 9, 12,	8
AT4G02330	BR-up	1, 3, 4, 5, 7, 9, 11, 12,	8
AT4G18970	BR-up	1, 4, 5, 6, 7, 8, 11, 12,	8
AT4G19420	BR-up	1, 3, 4, 5, 6, 8, 11, 12,	8
AT4G24510	BR-up	3, 4, 5, 6, 7, 10, 8, 12,	8
AT4G36110	BR-up	1, 4, 5, 6, 7, 9, 11, 12,	8
AT4G38400	BR-up	1, 3, 4, 5, 6, 9, 11, 12,	8
AT5G37770	BR-up	1, 3, 4, 5, 6, 7, 11, 12,	8
AT5G64770	BR-up	4, 6, 7, 10, 8, 9, 11, 12,	8
AT2G20570	BR-down	4, 5, 6, 7, 8, 11, 12,	7
AT2G34490	BR-down	3, 4, 5, 6, 7, 11, 12,	7
AT2G45210	BR-down	3, 4, 5, 6, 10, 11, 12,	7
AT3G16500	BR-down	2, 4, 5, 6, 7, 11, 12,	7
AT3G50660	BR-down	3, 5, 6, 7, 10, 11, 12,	7
AT4G25780	BR-down	1, 4, 5, 6, 7, 11, 12,	7
AT4G32290	BR-down	1, 4, 5, 6, 7, 11, 12,	7
AT4G36780	BR-down	3, 5, 6, 7, 9, 11, 12,	7
AT4G37560	BR-down	4, 5, 6, 7, 8, 11, 12,	7
AT4G39400	BR-down	1, 2, 5, 6, 7, 11, 12,	7
AT5G01740	BR-down	6, 7, 10, 8, 9, 11, 12,	7
AT5G57785	BR-down	6, 7, 10, 8, 9, 11, 12,	7
AT5G65310	BR-down	2, 3, 5, 6, 7, 11, 12,	7
AT1G01120	BR-up	1, 3, 4, 5, 6, 11, 12,	7
AT1G03870	BR-up	1, 3, 4, 5, 6, 7, 12,	7
AT1G04240	BR-up	1, 4, 5, 6, 7, 11, 12,	7
AT1G10740	BR-up	4, 5, 6, 7, 8, 11, 12,	7
AT1G21830	BR-up	4, 5, 6, 7, 8, 11, 12,	7
AT1G24170	BR-up	3, 4, 5, 6, 7, 11, 12,	7
AT1G29660	BR-up	4, 6, 7, 8, 9, 11, 12,	7
AT2G19620	BR-up	1, 3, 4, 5, 6, 7, 12,	7
AT2G27690	BR-up	1, 3, 4, 5, 6, 9, 12,	7
AT2G31730	BR-up	3, 4, 5, 6, 7, 9, 12,	7
AT2G34770	BR-up	3, 4, 5, 6, 7, 11, 12,	7
AT2G34930	BR-up	1, 3, 4, 5, 6, 9, 12,	7
AT2G36220	BR-up	1, 4, 5, 6, 7, 11, 12,	7
AT4G03400	BR-up	1, 3, 4, 5, 6, 7, 12,	7
AT4G09460	BR-up	2, 4, 5, 6, 7, 11, 12,	7
AT4G09890	BR-up	1, 4, 5, 6, 7, 11, 12,	7
AT4G13340	BR-up	1, 3, 4, 5, 6, 7, 12,	7
AT4G31000	BR-up	1, 3, 4, 5, 6, 7, 12,	7
AT4G37240	BR-up	3, 4, 5, 6, 7, 11, 12,	7
AT4G37450	BR-up	1, 3, 4, 5, 6, 7, 12,	7
AT4G38840	BR-up	4, 5, 6, 7, 10, 8, 12,	7
AT5G10430	BR-up	1, 2, 3, 4, 5, 6, 12,	7
AT5G15350	BR-up	3, 4, 5, 6, 7, 11, 12,	7
AT1G11350	BR-down	4, 5, 6, 7, 8, 12,	6
AT1G23080	BR-down	3, 4, 5, 6, 7, 12,	6
AT2G01420	BR-down	4, 5, 6, 7, 11, 12,	6
AT2G29390	BR-down	3, 4, 6, 7, 11, 12,	6
AT2G30390	BR-down	4, 5, 6, 7, 8, 12,	6
AT2G41380	BR-down	1, 4, 5, 6, 7, 12,	6
AT2G46930	BR-down	4, 5, 6, 7, 11, 12,	6
AT3G13730	BR-down	4, 6, 7, 8, 11, 12,	6
AT3G29200	BR-down	4, 5, 6, 7, 11, 12,	6
AT3G30180	BR-down	6, 7, 10, 9, 11, 12,	6
AT3G55120	BR-down	1, 4, 5, 6, 8, 12,	6
AT4G15550	BR-down	3, 4, 5, 6, 11, 12,	6
AT4G22200	BR-down	2, 3, 5, 6, 11, 12,	6
AT4G22470	BR-down	1, 4, 5, 6, 8, 12,	6
AT4G34610	BR-down	4, 5, 6, 7, 11, 12,	6
AT4G37540	BR-down	3, 4, 5, 6, 7, 12,	6
AT5G05690	BR-down	3, 5, 6, 8, 9, 12,	6
AT5G09440	BR-down	4, 6, 7, 10, 11, 12,	6
AT1G29500	BR-up	4, 6, 7, 10, 11, 12,	6
AT1G32920	BR-up	4, 6, 7, 8, 11, 12,	6
AT1G76160	BR-up	4, 6, 7, 8, 11, 12,	6
AT2G18010	BR-up	1, 4, 5, 6, 11, 12,	6
AT2G21220	BR-up	3, 4, 5, 6, 8, 12,	6
AT2G30010	BR-up	3, 4, 5, 7, 8, 12,	6
AT2G34300	BR-up	4, 5, 6, 7, 11, 12,	6
AT2G37940	BR-up	3, 4, 5, 6, 11, 12,	6
AT2G38610	BR-up	3, 4, 5, 6, 7, 12,	6
AT2G41820	BR-up	1, 4, 5, 6, 7, 12,	6
AT2G47060	BR-up	3, 4, 5, 6, 11, 12,	6
AT2G47440	BR-up	1, 3, 4, 5, 6, 12,	6
AT3G02170	BR-up	4, 6, 7, 8, 11, 12,	6
AT3G15540	BR-up	1, 2, 4, 5, 11, 12,	6
AT3G16370	BR-up	3, 4, 5, 8, 11, 12,	6
AT3G29030	BR-up	2, 4, 5, 6, 7, 12,	6
AT3G50560	BR-up	4, 6, 7, 9, 11, 12,	6
AT4G11280	BR-up	4, 5, 6, 7, 11, 12,	6
AT4G25810	BR-up	1, 4, 5, 6, 7, 12,	6
AT4G30290	BR-up	4, 6, 7, 9, 11, 12,	6
AT4G31800	BR-up	4, 6, 7, 8, 11, 12,	6
AT4G35320	BR-up	3, 4, 5, 6, 7, 12,	6
AT4G38850	BR-up	1, 4, 5, 6, 11, 12,	6
AT5G40890	BR-up	4, 5, 6, 10, 11, 12,	6
AT5G44680	BR-up	4, 6, 10, 8, 11, 12,	6
AT5G45670	BR-up	4, 6, 7, 9, 11, 12,	6
AT1G07090	BR-down	4, 6, 7, 8, 12,	5
AT1G21050	BR-down	4, 6, 7, 11, 12,	5
AT1G21460	BR-down	4, 6, 8, 11, 12,	5
AT1G22360	BR-down	2, 3, 4, 5, 12,	5
AT1G32190	BR-down	6, 7, 9, 11, 12,	5
AT1G32900	BR-down	4, 6, 8, 11, 12,	5
AT1G52190	BR-down	6, 8, 9, 11, 12,	5
AT1G69870	BR-down	4, 6, 7, 8, 12,	5
AT1G70300	BR-down	3, 4, 5, 6, 12,	5
AT1G76240	BR-down	4, 6, 7, 11, 12,	5
AT1G77690	BR-down	6, 10, 8, 11, 12,	5
AT1G77760	BR-down	3, 6, 8, 9, 12,	5
AT2G03760	BR-down	4, 5, 6, 7, 12,	5
AT2G29980	BR-down	4, 5, 6, 11, 12,	5
AT2G35940	BR-down	4, 5, 7, 11, 12,	5
AT2G36910	BR-down	4, 5, 6, 11, 12,	5
AT2G39450	BR-down	4, 5, 6, 11, 12,	5
AT2G46660	BR-down	3, 4, 5, 6, 12,	5
AT3G08760	BR-down	1, 4, 5, 10, 12,	5
AT3G12920	BR-down	4, 6, 7, 11, 12,	5
AT3G45780	BR-down	4, 5, 6, 8, 12,	5
AT3G47560	BR-down	4, 6, 7, 11, 12,	5
AT3G47800	BR-down	3, 5, 6, 8, 12,	5
AT3G48690	BR-down	4, 6, 7, 11, 12,	5
AT3G50750	BR-down	4, 6, 7, 11, 12,	5
AT3G55130	BR-down	6, 7, 8, 11, 12,	5
AT3G55960	BR-down	4, 6, 7, 11, 12,	5
AT3G57010	BR-down	4, 6, 7, 8, 12,	5
AT4G01680	BR-down	5, 6, 7, 9, 12,	5
AT4G01870	BR-down	3, 5, 6, 10, 12,	5
AT4G17460	BR-down	6, 7, 10, 11, 12,	5
AT4G18130	BR-down	4, 5, 6, 7, 12,	5
AT4G27520	BR-down	4, 5, 8, 11, 12,	5
AT4G30080	BR-down	4, 5, 6, 11, 12,	5
AT4G30270	BR-down	2, 4, 5, 6, 12,	5
AT4G31820	BR-down	4, 5, 6, 11, 12,	5
AT4G32870	BR-down	4, 6, 8, 11, 12,	5
AT4G37310	BR-down	3, 4, 5, 6, 12,	5
AT5G27670	BR-down	4, 6, 7, 11, 12,	5
AT5G36910	BR-down	4, 5, 6, 11, 12,	5
AT5G41600	BR-down	4, 6, 7, 11, 12,	5
AT5G51830	BR-down	4, 6, 7, 11, 12,	5
AT5G63790	BR-down	6, 7, 10, 11, 12,	5
AT5G64260	BR-down	4, 6, 7, 11, 12,	5
AT5G66590	BR-down	4, 6, 7, 11, 12,	5
AT1G01540	BR-up	4, 5, 6, 11, 12,	5
AT1G02860	BR-up	4, 6, 7, 11, 12,	5
AT1G03590	BR-up	4, 5, 6, 11, 12,	5
AT1G04430	BR-up	4, 5, 6, 7, 12,	5
AT1G04610	BR-up	4, 5, 6, 7, 12,	5
AT1G04680	BR-up	4, 5, 6, 7, 12,	5
AT1G11545	BR-up	4, 6, 7, 11, 12,	5
AT1G12500	BR-up	4, 6, 7, 11, 12,	5
AT1G21910	BR-up	4, 6, 7, 8, 12,	5
AT1G27210	BR-up	1, 4, 5, 6, 12,	5
AT1G29440	BR-up	4, 6, 7, 11, 12,	5
AT1G29460	BR-up	4, 6, 7, 11, 12,	5
AT1G29670	BR-up	4, 6, 7, 8, 12,	5
AT1G35140	BR-up	4, 6, 7, 9, 12,	5
AT1G35180	BR-up	4, 6, 7, 10, 12,	5
AT1G52830	BR-up	4, 5, 6, 11, 12,	5
AT1G54120	BR-up	4, 6, 7, 11, 12,	5
AT1G54740	BR-up	4, 5, 6, 11, 12,	5
AT1G61100	BR-up	4, 5, 7, 11, 12,	5
AT1G61350	BR-up	4, 6, 7, 11, 12,	5
AT1G62440	BR-up	1, 4, 5, 6, 12,	5
AT1G64670	BR-up	4, 6, 8, 11, 12,	5
AT1G66160	BR-up	4, 6, 7, 11, 12,	5
AT1G67470	BR-up	4, 5, 6, 11, 12,	5
AT1G69490	BR-up	4, 5, 6, 11, 12,	5
AT1G73830	BR-up	6, 7, 8, 11, 12,	5
AT1G75080	BR-up	4, 6, 7, 8, 12,	5
AT2G04240	BR-up	4, 6, 7, 10, 12,	5
AT2G14890	BR-up	4, 5, 6, 11, 12,	5
AT2G14900	BR-up	3, 4, 5, 6, 12,	5
AT2G16280	BR-up	4, 5, 6, 11, 12,	5
AT2G17040	BR-up	1, 3, 9, 11, 12,	5
AT2G17230	BR-up	4, 5, 6, 8, 12,	5
AT2G19460	BR-up	4, 6, 7, 11, 12,	5
AT2G19780	BR-up	1, 4, 5, 6, 12,	5
AT2G30930	BR-up	4, 5, 6, 11, 12,	5
AT2G32540	BR-up	4, 5, 6, 11, 12,	5
AT2G33570	BR-up	4, 6, 7, 11, 12,	5
AT2G35880	BR-up	4, 5, 6, 11, 12,	5
AT2G41090	BR-up	3, 4, 5, 6, 12,	5
AT2G41640	BR-up	4, 5, 6, 11, 12,	5
AT2G41940	BR-up	2, 4, 6, 7, 12,	5
AT2G45400	BR-up	4, 5, 7, 11, 12,	5
AT3G03830	BR-up	4, 6, 7, 11, 12,	5
AT3G18200	BR-up	4, 6, 7, 8, 12,	5
AT3G22540	BR-up	4, 6, 7, 8, 12,	5
AT3G23730	BR-up	4, 6, 7, 11, 12,	5
AT3G28200	BR-up	4, 6, 7, 11, 12,	5
AT3G28340	BR-up	4, 6, 7, 11, 12,	5
AT3G30775	BR-up	4, 5, 6, 7, 12,	5
AT3G43720	BR-up	4, 6, 7, 8, 12,	5
AT3G45970	BR-up	4, 6, 9, 11, 12,	5
AT3G49220	BR-up	4, 6, 8, 11, 12,	5
AT3G54810	BR-up	4, 5, 6, 7, 12,	5
AT3G57450	BR-up	4, 6, 7, 11, 12,	5
AT4G12730	BR-up	3, 4, 5, 6, 12,	5
AT4G16515	BR-up	4, 6, 7, 11, 12,	5
AT4G19120	BR-up	3, 4, 5, 6, 12,	5
AT4G20170	BR-up	1, 3, 4, 5, 12,	5
AT4G20780	BR-up	4, 5, 6, 11, 12,	5
AT4G21850	BR-up	3, 4, 5, 6, 12,	5
AT4G22010	BR-up	4, 5, 7, 11, 12,	5
AT4G23180	BR-up	4, 5, 6, 11, 12,	5
AT4G27720	BR-up	3, 4, 5, 6, 12,	5
AT4G39840	BR-up	3, 4, 5, 6, 12,	5
AT5G03520	BR-up	4, 6, 7, 11, 12,	5
AT5G14730	BR-up	4, 6, 8, 11, 12,	5
AT5G16590	BR-up	4, 6, 7, 11, 12,	5
AT5G20110	BR-up	4, 6, 7, 11, 12,	5
AT5G23860	BR-up	3, 4, 5, 6, 12,	5
AT5G24570	BR-up	4, 6, 7, 11, 12,	5
AT5G24580	BR-up	4, 6, 7, 11, 12,	5
AT5G25170	BR-up	4, 6, 7, 11, 12,	5
AT5G25190	BR-up	4, 6, 7, 11, 12,	5
AT5G43760	BR-up	4, 6, 7, 11, 12,	5
AT5G44060	BR-up	4, 6, 7, 11, 12,	5
AT5G50335	BR-up	4, 6, 7, 8, 12,	5
AT5G50570	BR-up	4, 6, 7, 11, 12,	5
AT5G61440	BR-up	4, 5, 6, 11, 12,	5
AT5G64780	BR-up	4, 6, 7, 11, 12,	5
AT5G65390	BR-up	4, 6, 7, 11, 12,	5

## Sheet: Sheet2
	BR	bak1-1Dup	bak1-1dwon	bri1-1Dup	bri1-1Ddown	brs1-1Dup	brs1-1Ddown	bri1-5up	bri1-5down						bri1-5	bak1-1D	bri1-1D	brs1-1D
AT5G62430	down	#N/A	#N/A	#N/A	#N/A	#N/A	#N/A	up	#N/A					repressed	6	5	7	6
AT3G12320	down	#N/A	#N/A	#N/A	#N/A	#N/A	#N/A	up	#N/A					indueced	33	5	1	7
AT3G15240	down	#N/A	#N/A	#N/A	#N/A	#N/A	#N/A	#N/A	#N/A
AT5G45820	down	#N/A	#N/A	#N/A	#N/A	#N/A	#N/A	#N/A	#N/A
AT3G19680	down	#N/A	#N/A	#N/A	#N/A	#N/A	#N/A	#N/A	down						bri1-5	bak1-1D	bri1-1D	brs1-1D
AT4G08040	down	#N/A	#N/A	#N/A	down	#N/A	down	up	#N/A					repressed	101	1	8	1
AT4G27260	down	#N/A	#N/A	#N/A	#N/A	#N/A	#N/A	up	#N/A					induced	3	59	1	6
AT4G22470	down	#N/A	#N/A	#N/A	#N/A	#N/A	#N/A	#N/A	#N/A
AT2G33710	down	#N/A	#N/A	#N/A	#N/A	#N/A	#N/A	#N/A	#N/A
AT1G80840	down	up	#N/A	#N/A	#N/A	up	#N/A	#N/A	down
AT5G66590	down	up	#N/A	#N/A	#N/A	#N/A	#N/A	#N/A	down
AT2G46600	down	up	#N/A	#N/A	#N/A	#N/A	#N/A	#N/A	down
AT1G14700	down	#N/A	#N/A	#N/A	#N/A	#N/A	#N/A	#N/A	down
AT4G39950	down	#N/A	#N/A	#N/A	#N/A	#N/A	#N/A	#N/A	down
AT4G27410	down	#N/A	#N/A	#N/A	#N/A	up	#N/A	#N/A	#N/A
AT2G30070	down	#N/A	down	#N/A	down	#N/A	down	up	#N/A
AT5G62920	down	#N/A	down	#N/A	down	#N/A	down	up	#N/A
AT5G46330	down	#N/A	#N/A	#N/A	down	#N/A	#N/A	up	#N/A
AT3G50660	down	#N/A	down	#N/A	#N/A	#N/A	#N/A	up	#N/A
AT3G30180	down	#N/A	down	#N/A	#N/A	#N/A	#N/A	up	#N/A
AT5G62900	down	#N/A	down	#N/A	#N/A	#N/A	#N/A	up	#N/A
AT1G06570	down	#N/A	#N/A	#N/A	#N/A	#N/A	#N/A	up	#N/A
AT4G36380	down	#N/A	#N/A	#N/A	#N/A	#N/A	#N/A	up	#N/A
AT2G45210	down	#N/A	#N/A	#N/A	#N/A	#N/A	#N/A	up	#N/A
AT5G01740	down	#N/A	#N/A	#N/A	#N/A	#N/A	#N/A	up	#N/A
AT5G57785	down	#N/A	#N/A	#N/A	#N/A	#N/A	#N/A	up	#N/A
AT4G37540	down	#N/A	#N/A	#N/A	#N/A	#N/A	#N/A	up	#N/A
AT5G05690	down	#N/A	#N/A	#N/A	#N/A	#N/A	#N/A	up	#N/A
AT5G09440	down	#N/A	#N/A	#N/A	#N/A	#N/A	#N/A	up	#N/A
AT1G07090	down	#N/A	#N/A	#N/A	#N/A	#N/A	#N/A	up	#N/A
AT1G21050	down	#N/A	#N/A	#N/A	#N/A	#N/A	#N/A	up	#N/A
AT2G36910	down	#N/A	#N/A	#N/A	#N/A	#N/A	#N/A	up	#N/A
AT4G01680	down	#N/A	#N/A	#N/A	#N/A	#N/A	#N/A	up	#N/A
AT4G30080	down	#N/A	#N/A	#N/A	#N/A	#N/A	#N/A	up	#N/A
AT1G72180	down	#N/A	#N/A	#N/A	#N/A	#N/A	#N/A	up	#N/A
AT5G15850	down	#N/A	#N/A	#N/A	#N/A	#N/A	#N/A	up	#N/A
AT5G22580	down	#N/A	#N/A	#N/A	#N/A	#N/A	#N/A	up	#N/A
AT5G53980	down	#N/A	#N/A	#N/A	#N/A	#N/A	#N/A	up	#N/A
AT5G60850	down	#N/A	#N/A	#N/A	#N/A	#N/A	#N/A	up	#N/A
AT2G39210	down	#N/A	#N/A	#N/A	#N/A	#N/A	#N/A	up	#N/A
AT3G13980	down	#N/A	#N/A	#N/A	#N/A	#N/A	#N/A	up	#N/A
AT4G16670	down	#N/A	#N/A	#N/A	#N/A	#N/A	#N/A	up	#N/A
AT5G15950	down	#N/A	#N/A	#N/A	#N/A	#N/A	#N/A	up	#N/A
AT5G66080	down	#N/A	#N/A	#N/A	#N/A	#N/A	#N/A	up	#N/A
AT3G21670	down	#N/A	#N/A	#N/A	#N/A	up	#N/A	#N/A	#N/A
AT3G04010	down	#N/A	#N/A	#N/A	#N/A	#N/A	#N/A	#N/A	#N/A
AT1G06000	down	#N/A	#N/A	#N/A	#N/A	up	#N/A	#N/A	#N/A
AT1G18590	down	#N/A	#N/A	#N/A	#N/A	up	#N/A	#N/A	#N/A
AT1G51760	down	#N/A	#N/A	#N/A	#N/A	up	#N/A	#N/A	#N/A
AT5G56980	down	#N/A	#N/A	#N/A	#N/A	#N/A	#N/A	#N/A	#N/A
AT1G52190	down	#N/A	#N/A	#N/A	#N/A	#N/A	down	#N/A	#N/A
AT1G77380	down	#N/A	#N/A	#N/A	#N/A	#N/A	down	#N/A	#N/A
AT3G49160	down	#N/A	#N/A	#N/A	#N/A	#N/A	#N/A	#N/A	#N/A
AT1G36940	down	#N/A	#N/A	#N/A	#N/A	#N/A	down	#N/A	#N/A
AT3G55130	down	#N/A	#N/A	#N/A	down	#N/A	#N/A	#N/A	#N/A
AT1G35350	down	#N/A	#N/A	#N/A	down	#N/A	#N/A	#N/A	#N/A
AT5G24210	down	#N/A	#N/A	#N/A	down	#N/A	#N/A	#N/A	#N/A
AT4G39400	down	#N/A	#N/A	up	#N/A	#N/A	#N/A	#N/A	#N/A
AT5G22270	down	up	#N/A	#N/A	#N/A	#N/A	#N/A	#N/A	#N/A
AT4G18010	down	#N/A	#N/A	#N/A	#N/A	#N/A	#N/A	#N/A	#N/A
AT4G37980	down	#N/A	#N/A	#N/A	#N/A	#N/A	#N/A	#N/A	#N/A
AT2G20570	down	#N/A	#N/A	#N/A	#N/A	#N/A	#N/A	#N/A	#N/A
AT2G34490	down	#N/A	#N/A	#N/A	#N/A	#N/A	#N/A	#N/A	#N/A
AT3G16500	down	#N/A	#N/A	#N/A	#N/A	#N/A	#N/A	#N/A	#N/A
AT4G25780	down	#N/A	#N/A	#N/A	#N/A	#N/A	#N/A	#N/A	#N/A
AT4G32290	down	#N/A	#N/A	#N/A	#N/A	#N/A	#N/A	#N/A	#N/A
AT4G36780	down	#N/A	#N/A	#N/A	#N/A	#N/A	#N/A	#N/A	#N/A
AT4G37560	down	#N/A	#N/A	#N/A	#N/A	#N/A	#N/A	#N/A	#N/A
AT5G65310	down	#N/A	#N/A	#N/A	#N/A	#N/A	#N/A	#N/A	#N/A
AT1G11350	down	#N/A	#N/A	#N/A	#N/A	#N/A	#N/A	#N/A	#N/A
AT1G23080	down	#N/A	#N/A	#N/A	#N/A	#N/A	#N/A	#N/A	#N/A
AT2G01420	down	#N/A	#N/A	#N/A	#N/A	#N/A	#N/A	#N/A	#N/A
AT2G29390	down	#N/A	#N/A	#N/A	#N/A	#N/A	#N/A	#N/A	#N/A
AT2G30390	down	#N/A	#N/A	#N/A	#N/A	#N/A	#N/A	#N/A	#N/A
AT2G41380	down	#N/A	#N/A	#N/A	#N/A	#N/A	#N/A	#N/A	#N/A
AT2G46930	down	#N/A	#N/A	#N/A	#N/A	#N/A	#N/A	#N/A	#N/A
AT3G13730	down	#N/A	#N/A	#N/A	#N/A	#N/A	#N/A	#N/A	#N/A
AT3G29200	down	#N/A	#N/A	#N/A	#N/A	#N/A	#N/A	#N/A	#N/A
AT3G55120	down	#N/A	#N/A	#N/A	#N/A	#N/A	#N/A	#N/A	#N/A
AT4G15550	down	#N/A	#N/A	#N/A	#N/A	#N/A	#N/A	#N/A	#N/A
AT4G22200	down	#N/A	#N/A	#N/A	#N/A	#N/A	#N/A	#N/A	#N/A
AT4G34610	down	#N/A	#N/A	#N/A	#N/A	#N/A	#N/A	#N/A	#N/A
AT1G21460	down	#N/A	#N/A	#N/A	#N/A	#N/A	#N/A	#N/A	#N/A
AT1G22360	down	#N/A	#N/A	#N/A	#N/A	#N/A	#N/A	#N/A	#N/A
AT1G32190	down	#N/A	#N/A	#N/A	#N/A	#N/A	#N/A	#N/A	#N/A
AT1G32900	down	#N/A	#N/A	#N/A	#N/A	#N/A	#N/A	#N/A	#N/A
AT1G69870	down	#N/A	#N/A	#N/A	#N/A	#N/A	#N/A	#N/A	#N/A
AT1G70300	down	#N/A	#N/A	#N/A	#N/A	#N/A	#N/A	#N/A	#N/A
AT1G76240	down	#N/A	#N/A	#N/A	#N/A	#N/A	#N/A	#N/A	#N/A
AT1G77690	down	#N/A	#N/A	#N/A	#N/A	#N/A	#N/A	#N/A	#N/A
AT1G77760	down	#N/A	#N/A	#N/A	#N/A	#N/A	#N/A	#N/A	#N/A
AT2G03760	down	#N/A	#N/A	#N/A	#N/A	#N/A	#N/A	#N/A	#N/A
AT2G29980	down	#N/A	#N/A	#N/A	#N/A	#N/A	#N/A	#N/A	#N/A
AT2G35940	down	#N/A	#N/A	#N/A	#N/A	#N/A	#N/A	#N/A	#N/A
AT2G39450	down	#N/A	#N/A	#N/A	#N/A	#N/A	#N/A	#N/A	#N/A
AT2G46660	down	#N/A	#N/A	#N/A	#N/A	#N/A	#N/A	#N/A	#N/A
AT3G08760	down	#N/A	#N/A	#N/A	#N/A	#N/A	#N/A	#N/A	#N/A
AT3G12920	down	#N/A	#N/A	#N/A	#N/A	#N/A	#N/A	#N/A	#N/A
AT3G45780	down	#N/A	#N/A	#N/A	#N/A	#N/A	#N/A	#N/A	#N/A
AT3G47560	down	#N/A	#N/A	#N/A	#N/A	#N/A	#N/A	#N/A	#N/A
AT3G47800	down	#N/A	#N/A	#N/A	#N/A	#N/A	#N/A	#N/A	#N/A
AT3G48690	down	#N/A	#N/A	#N/A	#N/A	#N/A	#N/A	#N/A	#N/A
AT3G50750	down	#N/A	#N/A	#N/A	#N/A	#N/A	#N/A	#N/A	#N/A
AT3G55960	down	#N/A	#N/A	#N/A	#N/A	#N/A	#N/A	#N/A	#N/A
AT3G57010	down	#N/A	#N/A	#N/A	#N/A	#N/A	#N/A	#N/A	#N/A
AT4G01870	down	#N/A	#N/A	#N/A	#N/A	#N/A	#N/A	#N/A	#N/A
AT4G17460	down	#N/A	#N/A	#N/A	#N/A	#N/A	#N/A	#N/A	#N/A
AT4G18130	down	#N/A	#N/A	#N/A	#N/A	#N/A	#N/A	#N/A	#N/A
AT4G27520	down	#N/A	#N/A	#N/A	#N/A	#N/A	#N/A	#N/A	#N/A
AT4G30270	down	#N/A	#N/A	#N/A	#N/A	#N/A	#N/A	#N/A	#N/A
AT4G31820	down	#N/A	#N/A	#N/A	#N/A	#N/A	#N/A	#N/A	#N/A
AT4G32870	down	#N/A	#N/A	#N/A	#N/A	#N/A	#N/A	#N/A	#N/A
AT4G37310	down	#N/A	#N/A	#N/A	#N/A	#N/A	#N/A	#N/A	#N/A
AT5G27670	down	#N/A	#N/A	#N/A	#N/A	#N/A	#N/A	#N/A	#N/A
AT5G41600	down	#N/A	#N/A	#N/A	#N/A	#N/A	#N/A	#N/A	#N/A
AT5G51830	down	#N/A	#N/A	#N/A	#N/A	#N/A	#N/A	#N/A	#N/A
AT5G63790	down	#N/A	#N/A	#N/A	#N/A	#N/A	#N/A	#N/A	#N/A
AT5G64260	down	#N/A	#N/A	#N/A	#N/A	#N/A	#N/A	#N/A	#N/A
AT1G01470	down	#N/A	#N/A	#N/A	#N/A	#N/A	#N/A	#N/A	#N/A
AT1G03220	down	#N/A	#N/A	#N/A	#N/A	#N/A	#N/A	#N/A	#N/A
AT1G06180	down	#N/A	#N/A	#N/A	#N/A	#N/A	#N/A	#N/A	#N/A
AT1G07420	down	#N/A	#N/A	#N/A	#N/A	#N/A	#N/A	#N/A	#N/A
AT1G09530	down	#N/A	#N/A	#N/A	#N/A	#N/A	#N/A	#N/A	#N/A
AT1G13560	down	#N/A	#N/A	#N/A	#N/A	#N/A	#N/A	#N/A	#N/A
AT1G14820	down	#N/A	#N/A	#N/A	#N/A	#N/A	#N/A	#N/A	#N/A
AT1G19050	down	#N/A	#N/A	#N/A	#N/A	#N/A	#N/A	#N/A	#N/A
AT1G20160	down	#N/A	#N/A	#N/A	#N/A	#N/A	#N/A	#N/A	#N/A
AT1G21410	down	#N/A	#N/A	#N/A	#N/A	#N/A	#N/A	#N/A	#N/A
AT1G22040	down	#N/A	#N/A	#N/A	#N/A	#N/A	#N/A	#N/A	#N/A
AT1G24100	down	#N/A	#N/A	#N/A	#N/A	#N/A	#N/A	#N/A	#N/A
AT1G28130	down	#N/A	#N/A	#N/A	#N/A	#N/A	#N/A	#N/A	#N/A
AT1G28440	down	#N/A	#N/A	#N/A	#N/A	#N/A	#N/A	#N/A	#N/A
AT1G47970	down	#N/A	#N/A	#N/A	#N/A	#N/A	#N/A	#N/A	#N/A
AT1G48750	down	#N/A	#N/A	#N/A	#N/A	#N/A	#N/A	#N/A	#N/A
AT1G53510	down	#N/A	#N/A	#N/A	#N/A	#N/A	#N/A	#N/A	#N/A
AT1G54200	down	#N/A	#N/A	#N/A	#N/A	#N/A	#N/A	#N/A	#N/A
AT1G55020	down	#N/A	#N/A	#N/A	#N/A	#N/A	#N/A	#N/A	#N/A
AT1G59960	down	#N/A	#N/A	#N/A	#N/A	#N/A	#N/A	#N/A	#N/A
AT1G63090	down	#N/A	#N/A	#N/A	#N/A	#N/A	#N/A	#N/A	#N/A
AT1G63720	down	#N/A	#N/A	#N/A	#N/A	#N/A	#N/A	#N/A	#N/A
AT1G66890	down	#N/A	#N/A	#N/A	#N/A	#N/A	#N/A	#N/A	#N/A
AT1G67110	down	#N/A	#N/A	#N/A	#N/A	#N/A	#N/A	#N/A	#N/A
AT1G68560	down	#N/A	#N/A	#N/A	#N/A	#N/A	#N/A	#N/A	#N/A
AT1G69160	down	#N/A	#N/A	#N/A	#N/A	#N/A	#N/A	#N/A	#N/A
AT1G69410	down	#N/A	#N/A	#N/A	#N/A	#N/A	#N/A	#N/A	#N/A
AT1G70940	down	#N/A	#N/A	#N/A	#N/A	#N/A	#N/A	#N/A	#N/A
AT1G71030	down	#N/A	#N/A	#N/A	#N/A	#N/A	#N/A	#N/A	#N/A
AT1G74090	down	#N/A	#N/A	#N/A	#N/A	#N/A	#N/A	#N/A	#N/A
AT1G75460	down	#N/A	#N/A	#N/A	#N/A	#N/A	#N/A	#N/A	#N/A
AT1G75500	down	#N/A	#N/A	#N/A	#N/A	#N/A	#N/A	#N/A	#N/A
AT1G80130	down	#N/A	#N/A	#N/A	#N/A	#N/A	#N/A	#N/A	#N/A
AT2G02070	down	#N/A	#N/A	#N/A	#N/A	#N/A	#N/A	#N/A	#N/A
AT2G05790	down	#N/A	#N/A	#N/A	#N/A	#N/A	#N/A	#N/A	#N/A
AT2G15620	down	#N/A	#N/A	#N/A	#N/A	#N/A	#N/A	#N/A	#N/A
AT2G18790	down	#N/A	#N/A	#N/A	#N/A	#N/A	#N/A	#N/A	#N/A
AT2G25980	down	#N/A	#N/A	#N/A	#N/A	#N/A	#N/A	#N/A	#N/A
AT2G26740	down	#N/A	#N/A	#N/A	#N/A	#N/A	#N/A	#N/A	#N/A
AT2G36970	down	#N/A	#N/A	#N/A	#N/A	#N/A	#N/A	#N/A	#N/A
AT2G37030	down	#N/A	#N/A	#N/A	#N/A	#N/A	#N/A	#N/A	#N/A
AT2G40540	down	#N/A	#N/A	#N/A	#N/A	#N/A	#N/A	#N/A	#N/A
AT2G41250	down	#N/A	#N/A	#N/A	#N/A	#N/A	#N/A	#N/A	#N/A
AT2G43060	down	#N/A	#N/A	#N/A	#N/A	#N/A	#N/A	#N/A	#N/A
AT2G43100	down	#N/A	#N/A	#N/A	#N/A	#N/A	#N/A	#N/A	#N/A
AT2G43910	down	#N/A	#N/A	#N/A	#N/A	#N/A	#N/A	#N/A	#N/A
AT2G45050	down	#N/A	#N/A	#N/A	#N/A	#N/A	#N/A	#N/A	#N/A
AT2G46740	down	#N/A	#N/A	#N/A	#N/A	#N/A	#N/A	#N/A	#N/A
AT3G04730	down	#N/A	#N/A	#N/A	#N/A	#N/A	#N/A	#N/A	#N/A
AT3G05500	down	#N/A	#N/A	#N/A	#N/A	#N/A	#N/A	#N/A	#N/A
AT3G08640	down	#N/A	#N/A	#N/A	#N/A	#N/A	#N/A	#N/A	#N/A
AT3G10520	down	#N/A	#N/A	#N/A	#N/A	#N/A	#N/A	#N/A	#N/A
AT3G11110	down	#N/A	#N/A	#N/A	#N/A	#N/A	#N/A	#N/A	#N/A
AT3G13380	down	#N/A	#N/A	#N/A	#N/A	#N/A	#N/A	#N/A	#N/A
AT3G13510	down	#N/A	#N/A	#N/A	#N/A	#N/A	#N/A	#N/A	#N/A
AT3G14230	down	#N/A	#N/A	#N/A	#N/A	#N/A	#N/A	#N/A	#N/A
AT3G15095	down	#N/A	#N/A	#N/A	#N/A	#N/A	#N/A	#N/A	#N/A
AT3G15680	down	#N/A	#N/A	#N/A	#N/A	#N/A	#N/A	#N/A	#N/A
AT3G17800	down	#N/A	#N/A	#N/A	#N/A	#N/A	#N/A	#N/A	#N/A
AT3G18080	down	#N/A	#N/A	#N/A	#N/A	#N/A	#N/A	#N/A	#N/A
AT3G23050	down	#N/A	#N/A	#N/A	#N/A	#N/A	#N/A	#N/A	#N/A
AT3G23550	down	#N/A	#N/A	#N/A	#N/A	#N/A	#N/A	#N/A	#N/A
AT3G23580	down	#N/A	#N/A	#N/A	#N/A	#N/A	#N/A	#N/A	#N/A
AT3G23640	down	#N/A	#N/A	#N/A	#N/A	#N/A	#N/A	#N/A	#N/A
AT3G48610	down	#N/A	#N/A	#N/A	#N/A	#N/A	#N/A	#N/A	#N/A
AT3G50070	down	#N/A	#N/A	#N/A	#N/A	#N/A	#N/A	#N/A	#N/A
AT3G51600	down	#N/A	#N/A	#N/A	#N/A	#N/A	#N/A	#N/A	#N/A
AT3G57880	down	#N/A	#N/A	#N/A	#N/A	#N/A	#N/A	#N/A	#N/A
AT3G60690	down	#N/A	#N/A	#N/A	#N/A	#N/A	#N/A	#N/A	#N/A
AT3G62280	down	#N/A	#N/A	#N/A	#N/A	#N/A	#N/A	#N/A	#N/A
AT4G12390	down	#N/A	#N/A	#N/A	#N/A	#N/A	#N/A	#N/A	#N/A
AT4G20070	down	#N/A	#N/A	#N/A	#N/A	#N/A	#N/A	#N/A	#N/A
AT4G26530	down	#N/A	#N/A	#N/A	#N/A	#N/A	#N/A	#N/A	#N/A
AT4G28240	down	#N/A	#N/A	#N/A	#N/A	#N/A	#N/A	#N/A	#N/A
AT4G33670	down	#N/A	#N/A	#N/A	#N/A	#N/A	#N/A	#N/A	#N/A
AT4G33700	down	#N/A	#N/A	#N/A	#N/A	#N/A	#N/A	#N/A	#N/A
AT4G34860	down	#N/A	#N/A	#N/A	#N/A	#N/A	#N/A	#N/A	#N/A
AT4G36810	down	#N/A	#N/A	#N/A	#N/A	#N/A	#N/A	#N/A	#N/A
AT4G37080	down	#N/A	#N/A	#N/A	#N/A	#N/A	#N/A	#N/A	#N/A
AT4G37550	down	#N/A	#N/A	#N/A	#N/A	#N/A	#N/A	#N/A	#N/A
AT4G37590	down	#N/A	#N/A	#N/A	#N/A	#N/A	#N/A	#N/A	#N/A
AT4G39800	down	#N/A	#N/A	#N/A	#N/A	#N/A	#N/A	#N/A	#N/A
AT5G04590	down	#N/A	#N/A	#N/A	#N/A	#N/A	#N/A	#N/A	#N/A
AT5G04950	down	#N/A	#N/A	#N/A	#N/A	#N/A	#N/A	#N/A	#N/A
AT5G08565	down	#N/A	#N/A	#N/A	#N/A	#N/A	#N/A	#N/A	#N/A
AT5G10290	down	#N/A	#N/A	#N/A	#N/A	#N/A	#N/A	#N/A	#N/A
AT5G12050	down	#N/A	#N/A	#N/A	#N/A	#N/A	#N/A	#N/A	#N/A
AT5G13180	down	#N/A	#N/A	#N/A	#N/A	#N/A	#N/A	#N/A	#N/A
AT5G17860	down	#N/A	#N/A	#N/A	#N/A	#N/A	#N/A	#N/A	#N/A
AT5G22500	down	#N/A	#N/A	#N/A	#N/A	#N/A	#N/A	#N/A	#N/A
AT5G23220	down	#N/A	#N/A	#N/A	#N/A	#N/A	#N/A	#N/A	#N/A
AT5G37020	down	#N/A	#N/A	#N/A	#N/A	#N/A	#N/A	#N/A	#N/A
AT5G42650	down	#N/A	#N/A	#N/A	#N/A	#N/A	#N/A	#N/A	#N/A
AT5G49100	down	#N/A	#N/A	#N/A	#N/A	#N/A	#N/A	#N/A	#N/A
AT5G54130	down	#N/A	#N/A	#N/A	#N/A	#N/A	#N/A	#N/A	#N/A
AT5G54390	down	#N/A	#N/A	#N/A	#N/A	#N/A	#N/A	#N/A	#N/A
AT5G57780	down	#N/A	#N/A	#N/A	#N/A	#N/A	#N/A	#N/A	#N/A
AT1G08230	down	#N/A	#N/A	#N/A	#N/A	#N/A	#N/A	#N/A	#N/A
AT1G10760	down	#N/A	#N/A	#N/A	#N/A	#N/A	#N/A	#N/A	#N/A
AT1G12250	down	#N/A	#N/A	#N/A	#N/A	#N/A	#N/A	#N/A	#N/A
AT1G14580	down	#N/A	#N/A	#N/A	#N/A	#N/A	#N/A	#N/A	#N/A
AT1G16750	down	#N/A	#N/A	#N/A	#N/A	#N/A	#N/A	#N/A	#N/A
AT1G17100	down	#N/A	#N/A	#N/A	#N/A	#N/A	#N/A	#N/A	#N/A
AT1G17230	down	#N/A	#N/A	#N/A	#N/A	#N/A	#N/A	#N/A	#N/A
AT1G20770	down	#N/A	#N/A	#N/A	#N/A	#N/A	#N/A	#N/A	#N/A
AT1G21250	down	#N/A	#N/A	#N/A	#N/A	#N/A	#N/A	#N/A	#N/A
AT1G21760	down	#N/A	#N/A	#N/A	#N/A	#N/A	#N/A	#N/A	#N/A
AT1G23205	down	#N/A	#N/A	#N/A	#N/A	#N/A	#N/A	#N/A	#N/A
AT1G25275	down	#N/A	#N/A	#N/A	#N/A	#N/A	#N/A	#N/A	#N/A
AT1G26210	down	#N/A	#N/A	#N/A	#N/A	#N/A	#N/A	#N/A	#N/A
AT1G28530	down	#N/A	#N/A	#N/A	#N/A	#N/A	#N/A	#N/A	#N/A
AT1G28960	down	#N/A	#N/A	#N/A	#N/A	#N/A	#N/A	#N/A	#N/A
AT1G30330	down	#N/A	#N/A	#N/A	#N/A	#N/A	#N/A	#N/A	#N/A
AT1G46264	down	#N/A	#N/A	#N/A	#N/A	#N/A	#N/A	#N/A	#N/A
AT1G49780	down	#N/A	#N/A	#N/A	#N/A	#N/A	#N/A	#N/A	#N/A
AT1G50060	down	#N/A	#N/A	#N/A	#N/A	#N/A	#N/A	#N/A	#N/A
AT1G52100	down	#N/A	#N/A	#N/A	#N/A	#N/A	#N/A	#N/A	#N/A
AT1G52340	down	#N/A	#N/A	#N/A	#N/A	#N/A	#N/A	#N/A	#N/A
AT1G54890	down	#N/A	#N/A	#N/A	#N/A	#N/A	#N/A	#N/A	#N/A
AT1G59940	down	#N/A	#N/A	#N/A	#N/A	#N/A	#N/A	#N/A	#N/A
AT1G60960	down	#N/A	#N/A	#N/A	#N/A	#N/A	#N/A	#N/A	#N/A
AT1G62380	down	#N/A	#N/A	#N/A	#N/A	#N/A	#N/A	#N/A	#N/A
AT1G63050	down	#N/A	#N/A	#N/A	#N/A	#N/A	#N/A	#N/A	#N/A
AT1G64040	down	#N/A	#N/A	#N/A	#N/A	#N/A	#N/A	#N/A	#N/A
AT1G64140	down	#N/A	#N/A	#N/A	#N/A	#N/A	#N/A	#N/A	#N/A
AT1G64900	down	#N/A	#N/A	#N/A	#N/A	#N/A	#N/A	#N/A	#N/A
AT1G68190	down	#N/A	#N/A	#N/A	#N/A	#N/A	#N/A	#N/A	#N/A
AT1G68550	down	#N/A	#N/A	#N/A	#N/A	#N/A	#N/A	#N/A	#N/A
AT1G70530	down	#N/A	#N/A	#N/A	#N/A	#N/A	#N/A	#N/A	#N/A
AT1G73620	down	#N/A	#N/A	#N/A	#N/A	#N/A	#N/A	#N/A	#N/A
AT1G74500	down	#N/A	#N/A	#N/A	#N/A	#N/A	#N/A	#N/A	#N/A
AT1G76500	down	#N/A	#N/A	#N/A	#N/A	#N/A	#N/A	#N/A	#N/A
AT1G79630	down	#N/A	#N/A	#N/A	#N/A	#N/A	#N/A	#N/A	#N/A
AT2G03750	down	#N/A	#N/A	#N/A	#N/A	#N/A	#N/A	#N/A	#N/A
AT2G04160	down	#N/A	#N/A	#N/A	#N/A	#N/A	#N/A	#N/A	#N/A
AT2G07680	down	#N/A	#N/A	#N/A	#N/A	#N/A	#N/A	#N/A	#N/A
AT2G15490	down	#N/A	#N/A	#N/A	#N/A	#N/A	#N/A	#N/A	#N/A
AT2G35320	down	#N/A	#N/A	#N/A	#N/A	#N/A	#N/A	#N/A	#N/A
AT2G42280	down	#N/A	#N/A	#N/A	#N/A	#N/A	#N/A	#N/A	#N/A
AT2G42750	down	#N/A	#N/A	#N/A	#N/A	#N/A	#N/A	#N/A	#N/A
AT2G42950	down	#N/A	#N/A	#N/A	#N/A	#N/A	#N/A	#N/A	#N/A
AT2G43610	down	#N/A	#N/A	#N/A	#N/A	#N/A	#N/A	#N/A	#N/A
AT2G46225	down	#N/A	#N/A	#N/A	#N/A	#N/A	#N/A	#N/A	#N/A
AT2G47590	down	#N/A	#N/A	#N/A	#N/A	#N/A	#N/A	#N/A	#N/A
AT3G04070	down	#N/A	#N/A	#N/A	#N/A	#N/A	#N/A	#N/A	#N/A
AT3G04320	down	#N/A	#N/A	#N/A	#N/A	#N/A	#N/A	#N/A	#N/A
AT3G07320	down	#N/A	#N/A	#N/A	#N/A	#N/A	#N/A	#N/A	#N/A
AT3G08770	down	#N/A	#N/A	#N/A	#N/A	#N/A	#N/A	#N/A	#N/A
AT3G12870	down	#N/A	#N/A	#N/A	#N/A	#N/A	#N/A	#N/A	#N/A
AT3G13040	down	#N/A	#N/A	#N/A	#N/A	#N/A	#N/A	#N/A	#N/A
AT3G14560	down	#N/A	#N/A	#N/A	#N/A	#N/A	#N/A	#N/A	#N/A
AT3G16570	down	#N/A	#N/A	#N/A	#N/A	#N/A	#N/A	#N/A	#N/A
AT3G17860	down	#N/A	#N/A	#N/A	#N/A	#N/A	#N/A	#N/A	#N/A
AT3G18710	down	#N/A	#N/A	#N/A	#N/A	#N/A	#N/A	#N/A	#N/A
AT3G19380	down	#N/A	#N/A	#N/A	#N/A	#N/A	#N/A	#N/A	#N/A
AT3G20830	down	#N/A	#N/A	#N/A	#N/A	#N/A	#N/A	#N/A	#N/A
AT3G21870	down	#N/A	#N/A	#N/A	#N/A	#N/A	#N/A	#N/A	#N/A
AT3G23080	down	#N/A	#N/A	#N/A	#N/A	#N/A	#N/A	#N/A	#N/A
AT3G23170	down	#N/A	#N/A	#N/A	#N/A	#N/A	#N/A	#N/A	#N/A
AT3G23290	down	#N/A	#N/A	#N/A	#N/A	#N/A	#N/A	#N/A	#N/A
AT3G23560	down	#N/A	#N/A	#N/A	#N/A	#N/A	#N/A	#N/A	#N/A
AT3G23590	down	#N/A	#N/A	#N/A	#N/A	#N/A	#N/A	#N/A	#N/A
AT3G24180	down	#N/A	#N/A	#N/A	#N/A	#N/A	#N/A	#N/A	#N/A
AT3G27950	down	#N/A	#N/A	#N/A	#N/A	#N/A	#N/A	#N/A	#N/A
AT3G44450	down	#N/A	#N/A	#N/A	#N/A	#N/A	#N/A	#N/A	#N/A
AT3G44610	down	#N/A	#N/A	#N/A	#N/A	#N/A	#N/A	#N/A	#N/A
AT3G51290	down	#N/A	#N/A	#N/A	#N/A	#N/A	#N/A	#N/A	#N/A
AT3G51370	down	#N/A	#N/A	#N/A	#N/A	#N/A	#N/A	#N/A	#N/A
AT3G51430	down	#N/A	#N/A	#N/A	#N/A	#N/A	#N/A	#N/A	#N/A
AT3G52870	down	#N/A	#N/A	#N/A	#N/A	#N/A	#N/A	#N/A	#N/A
AT3G55070	down	#N/A	#N/A	#N/A	#N/A	#N/A	#N/A	#N/A	#N/A
AT3G58040	down	#N/A	#N/A	#N/A	#N/A	#N/A	#N/A	#N/A	#N/A
AT3G58990	down	#N/A	#N/A	#N/A	#N/A	#N/A	#N/A	#N/A	#N/A
AT3G60390	down	#N/A	#N/A	#N/A	#N/A	#N/A	#N/A	#N/A	#N/A
AT3G61460	down	#N/A	#N/A	#N/A	#N/A	#N/A	#N/A	#N/A	#N/A
AT3G62760	down	#N/A	#N/A	#N/A	#N/A	#N/A	#N/A	#N/A	#N/A
AT3G63200	down	#N/A	#N/A	#N/A	#N/A	#N/A	#N/A	#N/A	#N/A
AT4G00080	down	#N/A	#N/A	#N/A	#N/A	#N/A	#N/A	#N/A	#N/A
AT4G02860	down	#N/A	#N/A	#N/A	#N/A	#N/A	#N/A	#N/A	#N/A
AT4G08770	down	#N/A	#N/A	#N/A	#N/A	#N/A	#N/A	#N/A	#N/A
AT4G16370	down	#N/A	#N/A	#N/A	#N/A	#N/A	#N/A	#N/A	#N/A
AT4G16780	down	#N/A	#N/A	#N/A	#N/A	#N/A	#N/A	#N/A	#N/A
AT4G18510	down	#N/A	#N/A	#N/A	#N/A	#N/A	#N/A	#N/A	#N/A
AT4G25620	down	#N/A	#N/A	#N/A	#N/A	#N/A	#N/A	#N/A	#N/A
AT4G29070	down	#N/A	#N/A	#N/A	#N/A	#N/A	#N/A	#N/A	#N/A
AT4G32980	down	#N/A	#N/A	#N/A	#N/A	#N/A	#N/A	#N/A	#N/A
AT4G39940	down	#N/A	#N/A	#N/A	#N/A	#N/A	#N/A	#N/A	#N/A
AT5G02540	down	#N/A	#N/A	#N/A	#N/A	#N/A	#N/A	#N/A	#N/A
AT5G03140	down	#N/A	#N/A	#N/A	#N/A	#N/A	#N/A	#N/A	#N/A
AT5G03630	down	#N/A	#N/A	#N/A	#N/A	#N/A	#N/A	#N/A	#N/A
AT5G03670	down	#N/A	#N/A	#N/A	#N/A	#N/A	#N/A	#N/A	#N/A
AT5G05610	down	#N/A	#N/A	#N/A	#N/A	#N/A	#N/A	#N/A	#N/A
AT5G05880	down	#N/A	#N/A	#N/A	#N/A	#N/A	#N/A	#N/A	#N/A
AT5G07010	down	#N/A	#N/A	#N/A	#N/A	#N/A	#N/A	#N/A	#N/A
AT5G10510	down	#N/A	#N/A	#N/A	#N/A	#N/A	#N/A	#N/A	#N/A
AT5G13740	down	#N/A	#N/A	#N/A	#N/A	#N/A	#N/A	#N/A	#N/A
AT5G15740	down	#N/A	#N/A	#N/A	#N/A	#N/A	#N/A	#N/A	#N/A
AT5G17700	down	#N/A	#N/A	#N/A	#N/A	#N/A	#N/A	#N/A	#N/A
AT5G19440	down	#N/A	#N/A	#N/A	#N/A	#N/A	#N/A	#N/A	#N/A
AT5G20070	down	#N/A	#N/A	#N/A	#N/A	#N/A	#N/A	#N/A	#N/A
AT5G20950	down	#N/A	#N/A	#N/A	#N/A	#N/A	#N/A	#N/A	#N/A
AT5G24070	down	#N/A	#N/A	#N/A	#N/A	#N/A	#N/A	#N/A	#N/A
AT5G28020	down	#N/A	#N/A	#N/A	#N/A	#N/A	#N/A	#N/A	#N/A
AT5G42990	down	#N/A	#N/A	#N/A	#N/A	#N/A	#N/A	#N/A	#N/A
AT5G44400	down	#N/A	#N/A	#N/A	#N/A	#N/A	#N/A	#N/A	#N/A
AT5G47380	down	#N/A	#N/A	#N/A	#N/A	#N/A	#N/A	#N/A	#N/A
AT5G49230	down	#N/A	#N/A	#N/A	#N/A	#N/A	#N/A	#N/A	#N/A
AT5G54120	down	#N/A	#N/A	#N/A	#N/A	#N/A	#N/A	#N/A	#N/A
AT5G54510	down	#N/A	#N/A	#N/A	#N/A	#N/A	#N/A	#N/A	#N/A
AT5G55390	down	#N/A	#N/A	#N/A	#N/A	#N/A	#N/A	#N/A	#N/A
AT5G59080	down	#N/A	#N/A	#N/A	#N/A	#N/A	#N/A	#N/A	#N/A
AT5G59400	down	#N/A	#N/A	#N/A	#N/A	#N/A	#N/A	#N/A	#N/A
AT5G65300	down	#N/A	#N/A	#N/A	#N/A	#N/A	#N/A	#N/A	#N/A
AT5G66420	down	#N/A	#N/A	#N/A	#N/A	#N/A	#N/A	#N/A	#N/A
AT5G64770	up	#N/A	#N/A	#N/A	#N/A	up	#N/A	#N/A	down
AT1G16370	up	#N/A	#N/A	#N/A	#N/A	#N/A	#N/A	#N/A	down
AT5G47330	up	#N/A	#N/A	#N/A	#N/A	#N/A	#N/A	up	#N/A
AT1G44350	up	#N/A	#N/A	#N/A	#N/A	up	#N/A	#N/A	#N/A
AT3G48720	up	#N/A	down	#N/A	#N/A	#N/A	#N/A	#N/A	#N/A
AT3G55840	up	up	#N/A	#N/A	#N/A	#N/A	#N/A	#N/A	#N/A
AT5G57560	up	up	#N/A	#N/A	#N/A	#N/A	#N/A	#N/A	down
AT4G08950	up	up	#N/A	#N/A	#N/A	#N/A	#N/A	#N/A	down
AT4G02330	up	up	#N/A	#N/A	#N/A	#N/A	#N/A	#N/A	down
AT1G21910	up	up	#N/A	#N/A	#N/A	#N/A	#N/A	#N/A	down
AT1G35140	up	up	#N/A	#N/A	#N/A	#N/A	#N/A	#N/A	down
AT2G17040	up	up	#N/A	#N/A	#N/A	#N/A	#N/A	#N/A	down
AT4G20780	up	up	#N/A	#N/A	#N/A	#N/A	#N/A	#N/A	down
AT4G24570	up	up	#N/A	#N/A	#N/A	#N/A	#N/A	#N/A	down
AT1G68840	up	up	#N/A	#N/A	#N/A	#N/A	#N/A	#N/A	down
AT5G39580	up	up	#N/A	#N/A	#N/A	#N/A	#N/A	#N/A	down
AT4G34770	up	#N/A	#N/A	#N/A	#N/A	#N/A	#N/A	#N/A	down
AT2G44130	up	up	#N/A	#N/A	#N/A	#N/A	#N/A	#N/A	#N/A
AT2G28630	up	#N/A	#N/A	#N/A	#N/A	#N/A	#N/A	#N/A	#N/A
AT4G11280	up	up	#N/A	#N/A	#N/A	up	#N/A	#N/A	down
AT4G31800	up	up	#N/A	#N/A	#N/A	#N/A	#N/A	#N/A	down
AT2G27690	up	#N/A	#N/A	#N/A	#N/A	up	#N/A	#N/A	#N/A
AT4G30280	up	up	#N/A	#N/A	down	#N/A	#N/A	#N/A	down
AT2G40610	up	up	#N/A	#N/A	#N/A	#N/A	#N/A	#N/A	down
AT4G01950	up	up	#N/A	#N/A	#N/A	#N/A	#N/A	#N/A	down
AT5G37770	up	up	#N/A	#N/A	#N/A	#N/A	#N/A	#N/A	down
AT1G04240	up	up	#N/A	#N/A	#N/A	#N/A	#N/A	#N/A	down
AT4G37240	up	up	#N/A	#N/A	#N/A	#N/A	#N/A	#N/A	down
AT1G29500	up	#N/A	#N/A	#N/A	#N/A	#N/A	#N/A	#N/A	down
AT1G32920	up	up	#N/A	#N/A	#N/A	#N/A	#N/A	#N/A	down
AT3G15540	up	#N/A	#N/A	#N/A	#N/A	#N/A	#N/A	#N/A	down
AT1G52830	up	up	#N/A	#N/A	#N/A	#N/A	#N/A	#N/A	down
AT2G41640	up	up	#N/A	#N/A	#N/A	#N/A	#N/A	#N/A	down
AT3G28340	up	up	#N/A	#N/A	#N/A	#N/A	#N/A	#N/A	down
AT3G54810	up	up	#N/A	#N/A	#N/A	#N/A	#N/A	#N/A	down
AT3G57450	up	up	#N/A	#N/A	#N/A	#N/A	#N/A	#N/A	down
AT4G16515	up	up	#N/A	#N/A	#N/A	#N/A	#N/A	#N/A	down
AT1G05575	up	up	#N/A	#N/A	#N/A	#N/A	#N/A	#N/A	down
AT1G29430	up	up	#N/A	#N/A	#N/A	#N/A	#N/A	#N/A	down
AT1G68410	up	up	#N/A	#N/A	#N/A	#N/A	#N/A	#N/A	down
AT1G78970	up	up	#N/A	#N/A	#N/A	#N/A	#N/A	#N/A	down
AT2G35710	up	up	#N/A	#N/A	#N/A	#N/A	#N/A	#N/A	down
AT2G40000	up	up	#N/A	#N/A	#N/A	#N/A	#N/A	#N/A	down
AT3G62720	up	up	#N/A	#N/A	#N/A	#N/A	#N/A	#N/A	down
AT4G15800	up	up	#N/A	#N/A	#N/A	#N/A	#N/A	#N/A	down
AT5G11070	up	up	#N/A	#N/A	#N/A	#N/A	#N/A	#N/A	down
AT5G18060	up	up	#N/A	#N/A	#N/A	#N/A	#N/A	#N/A	#N/A
AT1G69890	up	up	#N/A	#N/A	#N/A	#N/A	#N/A	#N/A	down
AT4G10770	up	up	#N/A	#N/A	#N/A	#N/A	#N/A	#N/A	down
AT4G14560	up	#N/A	#N/A	#N/A	#N/A	#N/A	#N/A	#N/A	down
AT4G27280	up	up	#N/A	#N/A	#N/A	#N/A	#N/A	#N/A	down
AT5G51190	up	up	#N/A	#N/A	#N/A	#N/A	#N/A	#N/A	down
AT5G52900	up	up	#N/A	#N/A	#N/A	#N/A	#N/A	#N/A	down
AT1G65310	up	#N/A	#N/A	#N/A	#N/A	#N/A	#N/A	#N/A	down
AT4G28780	up	#N/A	#N/A	#N/A	#N/A	#N/A	#N/A	#N/A	down
AT4G38860	up	#N/A	#N/A	#N/A	#N/A	#N/A	#N/A	#N/A	down
AT1G10550	up	#N/A	#N/A	#N/A	#N/A	#N/A	#N/A	#N/A	down
AT1G30690	up	#N/A	#N/A	#N/A	#N/A	#N/A	#N/A	#N/A	down
AT4G18970	up	#N/A	#N/A	#N/A	#N/A	#N/A	#N/A	#N/A	down
AT4G19420	up	#N/A	#N/A	#N/A	#N/A	#N/A	#N/A	#N/A	down
AT1G03870	up	#N/A	#N/A	#N/A	#N/A	#N/A	#N/A	#N/A	down
AT1G29660	up	#N/A	#N/A	#N/A	#N/A	#N/A	#N/A	#N/A	down
AT2G19620	up	#N/A	#N/A	#N/A	#N/A	#N/A	#N/A	#N/A	#N/A
AT4G09890	up	#N/A	#N/A	#N/A	#N/A	#N/A	#N/A	#N/A	down
AT4G37450	up	#N/A	#N/A	#N/A	#N/A	#N/A	#N/A	#N/A	down
AT5G15350	up	#N/A	#N/A	#N/A	#N/A	#N/A	#N/A	#N/A	down
AT2G30010	up	#N/A	#N/A	#N/A	#N/A	#N/A	#N/A	#N/A	down
AT4G30290	up	#N/A	#N/A	#N/A	#N/A	#N/A	#N/A	#N/A	down
AT4G35320	up	#N/A	#N/A	#N/A	#N/A	#N/A	#N/A	#N/A	#N/A
AT5G44680	up	#N/A	#N/A	#N/A	#N/A	#N/A	#N/A	#N/A	down
AT5G45670	up	#N/A	#N/A	#N/A	#N/A	#N/A	#N/A	#N/A	down
AT1G11545	up	#N/A	#N/A	#N/A	#N/A	#N/A	#N/A	#N/A	down
AT3G18200	up	#N/A	#N/A	#N/A	#N/A	#N/A	#N/A	#N/A	down
AT3G23730	up	#N/A	#N/A	#N/A	#N/A	#N/A	#N/A	#N/A	down
AT4G12730	up	#N/A	#N/A	#N/A	#N/A	#N/A	#N/A	#N/A	down
AT5G14730	up	#N/A	#N/A	#N/A	#N/A	#N/A	#N/A	#N/A	down
AT5G23860	up	#N/A	#N/A	#N/A	#N/A	#N/A	#N/A	#N/A	down
AT5G24580	up	#N/A	#N/A	#N/A	#N/A	#N/A	#N/A	#N/A	down
AT5G25190	up	#N/A	#N/A	#N/A	#N/A	#N/A	#N/A	#N/A	down
AT5G61440	up	#N/A	#N/A	#N/A	#N/A	#N/A	#N/A	#N/A	down
AT5G64780	up	#N/A	#N/A	#N/A	#N/A	#N/A	#N/A	#N/A	down
AT1G06350	up	#N/A	#N/A	#N/A	#N/A	#N/A	#N/A	#N/A	down
AT1G18400	up	#N/A	#N/A	#N/A	#N/A	#N/A	#N/A	#N/A	down
AT1G52290	up	#N/A	#N/A	#N/A	#N/A	#N/A	#N/A	#N/A	down
AT1G55330	up	#N/A	#N/A	#N/A	#N/A	#N/A	#N/A	#N/A	down
AT1G64640	up	#N/A	#N/A	#N/A	#N/A	#N/A	#N/A	#N/A	down
AT1G76680	up	#N/A	#N/A	#N/A	#N/A	#N/A	#N/A	#N/A	down
AT2G01300	up	#N/A	#N/A	#N/A	#N/A	#N/A	#N/A	#N/A	down
AT2G06850	up	#N/A	#N/A	#N/A	#N/A	#N/A	#N/A	#N/A	down
AT2G38480	up	#N/A	#N/A	#N/A	#N/A	#N/A	#N/A	#N/A	down
AT3G12110	up	#N/A	#N/A	#N/A	#N/A	#N/A	#N/A	#N/A	down
AT3G14370	up	#N/A	#N/A	#N/A	#N/A	#N/A	#N/A	#N/A	down
AT3G58120	up	#N/A	#N/A	#N/A	#N/A	#N/A	#N/A	#N/A	down
AT4G03070	up	#N/A	#N/A	#N/A	#N/A	#N/A	#N/A	#N/A	down
AT4G28270	up	#N/A	#N/A	#N/A	#N/A	#N/A	#N/A	#N/A	down
AT4G33790	up	#N/A	#N/A	#N/A	#N/A	#N/A	#N/A	#N/A	down
AT5G03120	up	#N/A	#N/A	#N/A	#N/A	#N/A	#N/A	#N/A	down
AT5G62220	up	#N/A	#N/A	#N/A	#N/A	#N/A	#N/A	#N/A	down
AT1G11410	up	#N/A	#N/A	#N/A	#N/A	#N/A	#N/A	#N/A	down
AT1G12080	up	#N/A	#N/A	#N/A	#N/A	#N/A	#N/A	#N/A	down
AT1G72430	up	#N/A	#N/A	#N/A	#N/A	#N/A	#N/A	#N/A	down
AT1G75780	up	#N/A	#N/A	#N/A	#N/A	#N/A	#N/A	#N/A	down
AT2G32560	up	#N/A	#N/A	#N/A	#N/A	#N/A	#N/A	#N/A	down
AT2G44740	up	#N/A	#N/A	#N/A	#N/A	#N/A	#N/A	#N/A	down
AT3G05900	up	#N/A	#N/A	#N/A	#N/A	#N/A	#N/A	#N/A	down
AT4G25260	up	#N/A	#N/A	#N/A	#N/A	#N/A	#N/A	#N/A	down
AT5G02890	up	#N/A	#N/A	#N/A	#N/A	#N/A	#N/A	#N/A	down
AT5G49170	up	#N/A	#N/A	#N/A	#N/A	#N/A	#N/A	#N/A	down
AT5G63180	up	#N/A	#N/A	#N/A	#N/A	#N/A	#N/A	#N/A	down
AT3G22060	up	#N/A	#N/A	#N/A	#N/A	#N/A	#N/A	up	#N/A
AT1G64380	up	#N/A	#N/A	#N/A	#N/A	#N/A	#N/A	#N/A	#N/A
AT2G33830	up	#N/A	#N/A	#N/A	#N/A	#N/A	#N/A	up	#N/A
AT1G59500	up	#N/A	#N/A	#N/A	#N/A	up	#N/A	#N/A	#N/A
AT1G61890	up	#N/A	#N/A	#N/A	#N/A	#N/A	#N/A	#N/A	#N/A
AT5G67080	up	#N/A	#N/A	#N/A	#N/A	up	#N/A	#N/A	#N/A
AT2G44080	up	#N/A	#N/A	#N/A	down	#N/A	down	#N/A	#N/A
AT1G73830	up	up	#N/A	#N/A	down	#N/A	#N/A	#N/A	#N/A
AT2G19800	up	#N/A	#N/A	#N/A	down	#N/A	#N/A	#N/A	#N/A
AT2G34510	up	#N/A	#N/A	#N/A	down	#N/A	#N/A	#N/A	#N/A
AT1G54740	up	#N/A	#N/A	#N/A	down	#N/A	#N/A	#N/A	#N/A
AT3G45970	up	#N/A	#N/A	#N/A	down	#N/A	#N/A	#N/A	#N/A
AT1G11260	up	#N/A	#N/A	#N/A	down	#N/A	#N/A	#N/A	#N/A
AT1G19380	up	#N/A	#N/A	#N/A	#N/A	#N/A	#N/A	#N/A	#N/A
AT3G05800	up	#N/A	#N/A	up	#N/A	#N/A	#N/A	#N/A	#N/A
AT2G43290	up	up	#N/A	#N/A	#N/A	#N/A	#N/A	#N/A	#N/A
AT2G44500	up	up	#N/A	#N/A	#N/A	#N/A	#N/A	#N/A	#N/A
AT4G38400	up	up	#N/A	#N/A	#N/A	#N/A	#N/A	#N/A	#N/A
AT2G37940	up	up	#N/A	#N/A	#N/A	#N/A	#N/A	#N/A	#N/A
AT2G47060	up	up	#N/A	#N/A	#N/A	#N/A	#N/A	#N/A	#N/A
AT1G66160	up	up	#N/A	#N/A	#N/A	#N/A	#N/A	#N/A	down
AT1G69490	up	up	#N/A	#N/A	#N/A	#N/A	#N/A	#N/A	#N/A
AT1G49200	up	up	#N/A	#N/A	#N/A	#N/A	#N/A	#N/A	#N/A
AT1G51700	up	up	#N/A	#N/A	#N/A	#N/A	#N/A	#N/A	#N/A
AT4G22780	up	up	#N/A	#N/A	#N/A	#N/A	#N/A	#N/A	#N/A
AT1G65490	up	#N/A	#N/A	#N/A	#N/A	#N/A	#N/A	#N/A	#N/A
AT2G24550	up	#N/A	#N/A	#N/A	#N/A	#N/A	#N/A	#N/A	#N/A
AT2G25200	up	up	#N/A	#N/A	#N/A	#N/A	#N/A	#N/A	#N/A
AT2G33580	up	up	#N/A	#N/A	#N/A	#N/A	#N/A	#N/A	#N/A
AT3G46600	up	up	#N/A	#N/A	#N/A	#N/A	#N/A	#N/A	#N/A
AT3G56880	up	up	#N/A	#N/A	#N/A	#N/A	#N/A	#N/A	#N/A
AT3G58620	up	#N/A	#N/A	#N/A	#N/A	#N/A	#N/A	#N/A	#N/A
AT4G33050	up	up	#N/A	#N/A	#N/A	#N/A	#N/A	#N/A	#N/A
AT5G05190	up	up	#N/A	#N/A	#N/A	#N/A	#N/A	#N/A	#N/A
AT2G26710	up	#N/A	#N/A	#N/A	#N/A	#N/A	#N/A	#N/A	#N/A
AT4G00360	up	#N/A	#N/A	#N/A	#N/A	#N/A	#N/A	#N/A	#N/A
AT4G24510	up	#N/A	#N/A	#N/A	#N/A	#N/A	#N/A	#N/A	#N/A
AT4G36110	up	#N/A	#N/A	#N/A	#N/A	#N/A	#N/A	#N/A	#N/A
AT1G01120	up	#N/A	#N/A	#N/A	#N/A	#N/A	#N/A	#N/A	#N/A
AT1G10740	up	#N/A	#N/A	#N/A	#N/A	#N/A	#N/A	#N/A	#N/A
AT1G21830	up	#N/A	#N/A	#N/A	#N/A	#N/A	#N/A	#N/A	#N/A
AT1G24170	up	#N/A	#N/A	#N/A	#N/A	#N/A	#N/A	#N/A	#N/A
AT2G31730	up	#N/A	#N/A	#N/A	#N/A	#N/A	#N/A	#N/A	#N/A
AT2G34770	up	#N/A	#N/A	#N/A	#N/A	#N/A	#N/A	#N/A	#N/A
AT2G34930	up	#N/A	#N/A	#N/A	#N/A	#N/A	#N/A	#N/A	#N/A
AT2G36220	up	#N/A	#N/A	#N/A	#N/A	#N/A	#N/A	#N/A	#N/A
AT4G03400	up	#N/A	#N/A	#N/A	#N/A	#N/A	#N/A	#N/A	#N/A
AT4G09460	up	#N/A	#N/A	#N/A	#N/A	#N/A	#N/A	#N/A	#N/A
AT4G13340	up	#N/A	#N/A	#N/A	#N/A	#N/A	#N/A	#N/A	#N/A
AT4G31000	up	#N/A	#N/A	#N/A	#N/A	#N/A	#N/A	#N/A	#N/A
AT4G38840	up	#N/A	#N/A	#N/A	#N/A	#N/A	#N/A	#N/A	#N/A
AT5G10430	up	#N/A	#N/A	#N/A	#N/A	#N/A	#N/A	#N/A	#N/A
AT1G76160	up	#N/A	#N/A	#N/A	#N/A	#N/A	#N/A	#N/A	#N/A
AT2G18010	up	#N/A	#N/A	#N/A	#N/A	#N/A	#N/A	#N/A	#N/A
AT2G21220	up	#N/A	#N/A	#N/A	#N/A	#N/A	#N/A	#N/A	#N/A
AT2G34300	up	#N/A	#N/A	#N/A	#N/A	#N/A	#N/A	#N/A	#N/A
AT2G38610	up	#N/A	#N/A	#N/A	#N/A	#N/A	#N/A	#N/A	#N/A
AT2G41820	up	#N/A	#N/A	#N/A	#N/A	#N/A	#N/A	#N/A	#N/A
AT2G47440	up	#N/A	#N/A	#N/A	#N/A	#N/A	#N/A	#N/A	#N/A
AT3G02170	up	#N/A	#N/A	#N/A	#N/A	#N/A	#N/A	#N/A	#N/A
AT3G16370	up	#N/A	#N/A	#N/A	#N/A	#N/A	#N/A	#N/A	#N/A
AT3G29030	up	#N/A	#N/A	#N/A	#N/A	#N/A	#N/A	#N/A	#N/A
AT3G50560	up	#N/A	#N/A	#N/A	#N/A	#N/A	#N/A	#N/A	#N/A
AT4G25810	up	#N/A	#N/A	#N/A	#N/A	#N/A	#N/A	#N/A	#N/A
AT4G38850	up	#N/A	#N/A	#N/A	#N/A	#N/A	#N/A	#N/A	down
AT5G40890	up	#N/A	#N/A	#N/A	#N/A	#N/A	#N/A	#N/A	#N/A
AT1G01540	up	#N/A	#N/A	#N/A	#N/A	#N/A	#N/A	#N/A	#N/A
AT1G02860	up	#N/A	#N/A	#N/A	#N/A	#N/A	#N/A	#N/A	#N/A
AT1G03590	up	#N/A	#N/A	#N/A	#N/A	#N/A	#N/A	#N/A	#N/A
AT1G04430	up	#N/A	#N/A	#N/A	#N/A	#N/A	#N/A	#N/A	#N/A
AT1G04610	up	#N/A	#N/A	#N/A	#N/A	#N/A	#N/A	#N/A	#N/A
AT1G04680	up	#N/A	#N/A	#N/A	#N/A	#N/A	#N/A	#N/A	#N/A
AT1G12500	up	#N/A	#N/A	#N/A	#N/A	#N/A	#N/A	#N/A	#N/A
AT1G27210	up	#N/A	#N/A	#N/A	#N/A	#N/A	#N/A	#N/A	#N/A
AT1G29440	up	#N/A	#N/A	#N/A	#N/A	#N/A	#N/A	#N/A	#N/A
AT1G29460	up	#N/A	#N/A	#N/A	#N/A	#N/A	#N/A	#N/A	#N/A
AT1G29670	up	#N/A	#N/A	#N/A	#N/A	#N/A	#N/A	#N/A	#N/A
AT1G54120	up	#N/A	#N/A	#N/A	#N/A	#N/A	#N/A	#N/A	#N/A
AT1G61100	up	#N/A	#N/A	#N/A	#N/A	#N/A	#N/A	#N/A	#N/A
AT1G61350	up	#N/A	#N/A	#N/A	#N/A	#N/A	#N/A	#N/A	#N/A
AT1G62440	up	#N/A	#N/A	#N/A	#N/A	#N/A	#N/A	#N/A	#N/A
AT1G64670	up	#N/A	#N/A	#N/A	#N/A	#N/A	#N/A	#N/A	#N/A
AT1G67470	up	#N/A	#N/A	#N/A	#N/A	#N/A	#N/A	#N/A	#N/A
AT2G04240	up	#N/A	#N/A	#N/A	#N/A	#N/A	#N/A	#N/A	#N/A
AT2G14890	up	#N/A	#N/A	#N/A	#N/A	#N/A	#N/A	#N/A	#N/A
AT2G14900	up	#N/A	#N/A	#N/A	#N/A	#N/A	#N/A	#N/A	#N/A
AT2G16280	up	#N/A	#N/A	#N/A	#N/A	#N/A	#N/A	#N/A	#N/A
AT2G17230	up	#N/A	#N/A	#N/A	#N/A	#N/A	#N/A	#N/A	#N/A
AT2G19460	up	#N/A	#N/A	#N/A	#N/A	#N/A	#N/A	#N/A	#N/A
AT2G19780	up	#N/A	#N/A	#N/A	#N/A	#N/A	#N/A	#N/A	#N/A
AT2G30930	up	#N/A	#N/A	#N/A	#N/A	#N/A	#N/A	#N/A	#N/A
AT2G33570	up	#N/A	#N/A	#N/A	#N/A	#N/A	#N/A	#N/A	#N/A
AT2G35880	up	#N/A	#N/A	#N/A	#N/A	#N/A	#N/A	#N/A	#N/A
AT2G41090	up	#N/A	#N/A	#N/A	#N/A	#N/A	#N/A	#N/A	#N/A
AT2G41940	up	#N/A	#N/A	#N/A	#N/A	#N/A	#N/A	#N/A	#N/A
AT2G45400	up	#N/A	#N/A	#N/A	#N/A	#N/A	#N/A	#N/A	#N/A
AT3G03830	up	#N/A	#N/A	#N/A	#N/A	#N/A	#N/A	#N/A	#N/A
AT3G22540	up	#N/A	#N/A	#N/A	#N/A	#N/A	#N/A	#N/A	#N/A
AT3G28200	up	#N/A	#N/A	#N/A	#N/A	#N/A	#N/A	#N/A	#N/A
AT3G30775	up	#N/A	#N/A	#N/A	#N/A	#N/A	#N/A	#N/A	#N/A
AT3G43720	up	#N/A	#N/A	#N/A	#N/A	#N/A	#N/A	#N/A	#N/A
AT3G49220	up	#N/A	#N/A	#N/A	#N/A	#N/A	#N/A	#N/A	#N/A
AT4G19120	up	#N/A	#N/A	#N/A	#N/A	#N/A	#N/A	#N/A	#N/A
AT4G20170	up	#N/A	#N/A	#N/A	#N/A	#N/A	#N/A	#N/A	#N/A
AT4G21850	up	#N/A	#N/A	#N/A	#N/A	#N/A	#N/A	#N/A	#N/A
AT4G22010	up	#N/A	#N/A	#N/A	#N/A	#N/A	#N/A	#N/A	#N/A
AT4G23180	up	#N/A	#N/A	#N/A	#N/A	#N/A	#N/A	#N/A	#N/A
AT4G27720	up	#N/A	#N/A	#N/A	#N/A	#N/A	#N/A	#N/A	#N/A
AT4G39840	up	#N/A	#N/A	#N/A	#N/A	#N/A	#N/A	#N/A	#N/A
AT5G03520	up	#N/A	#N/A	#N/A	#N/A	#N/A	#N/A	#N/A	#N/A
AT5G16590	up	#N/A	#N/A	#N/A	#N/A	#N/A	#N/A	#N/A	#N/A
AT5G20110	up	#N/A	#N/A	#N/A	#N/A	#N/A	#N/A	#N/A	#N/A
AT5G24570	up	#N/A	#N/A	#N/A	#N/A	#N/A	#N/A	#N/A	#N/A
AT5G25170	up	#N/A	#N/A	#N/A	#N/A	#N/A	#N/A	#N/A	#N/A
AT5G43760	up	#N/A	#N/A	#N/A	#N/A	#N/A	#N/A	#N/A	#N/A
AT5G44060	up	#N/A	#N/A	#N/A	#N/A	#N/A	#N/A	#N/A	#N/A
AT5G50335	up	#N/A	#N/A	#N/A	#N/A	#N/A	#N/A	#N/A	#N/A
AT5G50570	up	#N/A	#N/A	#N/A	#N/A	#N/A	#N/A	#N/A	#N/A
AT5G65390	up	#N/A	#N/A	#N/A	#N/A	#N/A	#N/A	#N/A	#N/A
AT1G03457	up	#N/A	#N/A	#N/A	#N/A	#N/A	#N/A	#N/A	#N/A
AT1G04040	up	#N/A	#N/A	#N/A	#N/A	#N/A	#N/A	#N/A	#N/A
AT1G07720	up	#N/A	#N/A	#N/A	#N/A	#N/A	#N/A	#N/A	#N/A
AT1G16390	up	#N/A	#N/A	#N/A	#N/A	#N/A	#N/A	#N/A	#N/A
AT1G17620	up	#N/A	#N/A	#N/A	#N/A	#N/A	#N/A	#N/A	#N/A
AT1G22530	up	#N/A	#N/A	#N/A	#N/A	#N/A	#N/A	#N/A	#N/A
AT1G26960	up	#N/A	#N/A	#N/A	#N/A	#N/A	#N/A	#N/A	#N/A
AT1G29450	up	#N/A	#N/A	#N/A	#N/A	#N/A	#N/A	#N/A	#N/A
AT1G33240	up	#N/A	#N/A	#N/A	#N/A	#N/A	#N/A	#N/A	#N/A
AT1G53730	up	#N/A	#N/A	#N/A	#N/A	#N/A	#N/A	#N/A	#N/A
AT1G56720	up	#N/A	#N/A	#N/A	#N/A	#N/A	#N/A	#N/A	#N/A
AT1G57560	up	#N/A	#N/A	#N/A	#N/A	#N/A	#N/A	#N/A	#N/A
AT1G61170	up	#N/A	#N/A	#N/A	#N/A	#N/A	#N/A	#N/A	#N/A
AT1G61260	up	#N/A	#N/A	#N/A	#N/A	#N/A	#N/A	#N/A	#N/A
AT1G78240	up	#N/A	#N/A	#N/A	#N/A	#N/A	#N/A	#N/A	#N/A
AT1G80280	up	#N/A	#N/A	#N/A	#N/A	#N/A	#N/A	#N/A	#N/A
AT2G01190	up	#N/A	#N/A	#N/A	#N/A	#N/A	#N/A	#N/A	#N/A
AT2G04570	up	#N/A	#N/A	#N/A	#N/A	#N/A	#N/A	#N/A	#N/A
AT2G05940	up	#N/A	#N/A	#N/A	#N/A	#N/A	#N/A	#N/A	#N/A
AT2G17300	up	#N/A	#N/A	#N/A	#N/A	#N/A	#N/A	#N/A	#N/A
AT2G21140	up	#N/A	#N/A	#N/A	#N/A	#N/A	#N/A	#N/A	#N/A
AT2G21200	up	#N/A	#N/A	#N/A	#N/A	#N/A	#N/A	#N/A	#N/A
AT2G22830	up	#N/A	#N/A	#N/A	#N/A	#N/A	#N/A	#N/A	#N/A
AT2G24300	up	#N/A	#N/A	#N/A	#N/A	#N/A	#N/A	#N/A	#N/A
AT2G32100	up	#N/A	#N/A	#N/A	#N/A	#N/A	#N/A	#N/A	#N/A
AT2G35860	up	#N/A	#N/A	#N/A	#N/A	#N/A	#N/A	#N/A	#N/A
AT2G37380	up	#N/A	#N/A	#N/A	#N/A	#N/A	#N/A	#N/A	#N/A
AT2G44230	up	#N/A	#N/A	#N/A	#N/A	#N/A	#N/A	#N/A	#N/A
AT3G03840	up	#N/A	#N/A	#N/A	#N/A	#N/A	#N/A	#N/A	#N/A
AT3G04210	up	#N/A	#N/A	#N/A	#N/A	#N/A	#N/A	#N/A	#N/A
AT3G05490	up	#N/A	#N/A	#N/A	#N/A	#N/A	#N/A	#N/A	#N/A
AT3G06450	up	#N/A	#N/A	#N/A	#N/A	#N/A	#N/A	#N/A	#N/A
AT3G06770	up	#N/A	#N/A	#N/A	#N/A	#N/A	#N/A	#N/A	#N/A
AT3G07010	up	#N/A	#N/A	#N/A	#N/A	#N/A	#N/A	#N/A	#N/A
AT3G07470	up	#N/A	#N/A	#N/A	#N/A	#N/A	#N/A	#N/A	#N/A
AT3G09780	up	#N/A	#N/A	#N/A	#N/A	#N/A	#N/A	#N/A	#N/A
AT3G11700	up	#N/A	#N/A	#N/A	#N/A	#N/A	#N/A	#N/A	#N/A
AT3G12610	up	#N/A	#N/A	#N/A	#N/A	#N/A	#N/A	#N/A	#N/A
AT3G23750	up	#N/A	#N/A	#N/A	#N/A	#N/A	#N/A	#N/A	#N/A
AT3G24530	up	#N/A	#N/A	#N/A	#N/A	#N/A	#N/A	#N/A	#N/A
AT3G25900	up	#N/A	#N/A	#N/A	#N/A	#N/A	#N/A	#N/A	#N/A
AT3G28180	up	#N/A	#N/A	#N/A	#N/A	#N/A	#N/A	#N/A	#N/A
AT3G45230	up	#N/A	#N/A	#N/A	#N/A	#N/A	#N/A	#N/A	#N/A
AT3G50650	up	#N/A	#N/A	#N/A	#N/A	#N/A	#N/A	#N/A	#N/A
AT3G54690	up	#N/A	#N/A	#N/A	#N/A	#N/A	#N/A	#N/A	#N/A
AT3G57780	up	#N/A	#N/A	#N/A	#N/A	#N/A	#N/A	#N/A	#N/A
AT3G61550	up	#N/A	#N/A	#N/A	#N/A	#N/A	#N/A	#N/A	#N/A
AT4G00950	up	#N/A	#N/A	#N/A	#N/A	#N/A	#N/A	#N/A	#N/A
AT4G02130	up	#N/A	#N/A	#N/A	#N/A	#N/A	#N/A	#N/A	#N/A
AT4G15290	up	#N/A	#N/A	#N/A	#N/A	#N/A	#N/A	#N/A	#N/A
AT4G16563	up	#N/A	#N/A	#N/A	#N/A	#N/A	#N/A	#N/A	#N/A
AT4G18030	up	#N/A	#N/A	#N/A	#N/A	#N/A	#N/A	#N/A	#N/A
AT4G23290	up	#N/A	#N/A	#N/A	#N/A	#N/A	#N/A	#N/A	#N/A
AT4G26690	up	#N/A	#N/A	#N/A	#N/A	#N/A	#N/A	#N/A	#N/A
AT4G27970	up	#N/A	#N/A	#N/A	#N/A	#N/A	#N/A	#N/A	#N/A
AT4G30340	up	#N/A	#N/A	#N/A	#N/A	#N/A	#N/A	#N/A	#N/A
AT4G30440	up	#N/A	#N/A	#N/A	#N/A	#N/A	#N/A	#N/A	#N/A
AT4G32350	up	#N/A	#N/A	#N/A	#N/A	#N/A	#N/A	#N/A	#N/A
AT4G32410	up	#N/A	#N/A	#N/A	#N/A	#N/A	#N/A	#N/A	#N/A
AT5G02020	up	#N/A	#N/A	#N/A	#N/A	#N/A	#N/A	#N/A	#N/A
AT5G05090	up	#N/A	#N/A	#N/A	#N/A	#N/A	#N/A	#N/A	#N/A
AT5G06720	up	#N/A	#N/A	#N/A	#N/A	#N/A	#N/A	#N/A	#N/A
AT5G11000	up	#N/A	#N/A	#N/A	#N/A	#N/A	#N/A	#N/A	#N/A
AT5G11160	up	#N/A	#N/A	#N/A	#N/A	#N/A	#N/A	#N/A	#N/A
AT5G14750	up	#N/A	#N/A	#N/A	#N/A	#N/A	#N/A	#N/A	#N/A
AT5G17640	up	#N/A	#N/A	#N/A	#N/A	#N/A	#N/A	#N/A	#N/A
AT5G20230	up	#N/A	#N/A	#N/A	#N/A	#N/A	#N/A	#N/A	#N/A
AT5G22940	up	#N/A	#N/A	#N/A	#N/A	#N/A	#N/A	#N/A	#N/A
AT5G41080	up	#N/A	#N/A	#N/A	#N/A	#N/A	#N/A	#N/A	#N/A
AT5G44020	up	#N/A	#N/A	#N/A	#N/A	#N/A	#N/A	#N/A	#N/A
AT5G44670	up	#N/A	#N/A	#N/A	#N/A	#N/A	#N/A	#N/A	#N/A
AT5G46590	up	#N/A	#N/A	#N/A	#N/A	#N/A	#N/A	#N/A	#N/A
AT5G47540	up	#N/A	#N/A	#N/A	#N/A	#N/A	#N/A	#N/A	#N/A
AT5G47550	up	#N/A	#N/A	#N/A	#N/A	#N/A	#N/A	#N/A	#N/A
AT5G48450	up	#N/A	#N/A	#N/A	#N/A	#N/A	#N/A	#N/A	#N/A
AT5G50915	up	#N/A	#N/A	#N/A	#N/A	#N/A	#N/A	#N/A	#N/A
AT5G51550	up	#N/A	#N/A	#N/A	#N/A	#N/A	#N/A	#N/A	#N/A
AT5G54380	up	#N/A	#N/A	#N/A	#N/A	#N/A	#N/A	#N/A	#N/A
AT5G56170	up	#N/A	#N/A	#N/A	#N/A	#N/A	#N/A	#N/A	#N/A
AT5G57800	up	#N/A	#N/A	#N/A	#N/A	#N/A	#N/A	#N/A	#N/A
AT5G61520	up	#N/A	#N/A	#N/A	#N/A	#N/A	#N/A	#N/A	#N/A
AT5G64740	up	#N/A	#N/A	#N/A	#N/A	#N/A	#N/A	#N/A	#N/A
AT5G65810	up	#N/A	#N/A	#N/A	#N/A	#N/A	#N/A	#N/A	#N/A
AT5G66920	up	#N/A	#N/A	#N/A	#N/A	#N/A	#N/A	#N/A	#N/A
AT1G01130	up	#N/A	#N/A	#N/A	#N/A	#N/A	#N/A	#N/A	#N/A
AT1G03850	up	#N/A	#N/A	#N/A	#N/A	#N/A	#N/A	#N/A	#N/A
AT1G05000	up	#N/A	#N/A	#N/A	#N/A	#N/A	#N/A	#N/A	#N/A
AT1G12460	up	#N/A	#N/A	#N/A	#N/A	#N/A	#N/A	#N/A	#N/A
AT1G12990	up	#N/A	#N/A	#N/A	#N/A	#N/A	#N/A	#N/A	#N/A
AT1G14290	up	#N/A	#N/A	#N/A	#N/A	#N/A	#N/A	#N/A	#N/A
AT1G45688	up	#N/A	#N/A	#N/A	#N/A	#N/A	#N/A	#N/A	#N/A
AT1G50890	up	#N/A	#N/A	#N/A	#N/A	#N/A	#N/A	#N/A	#N/A
AT1G58340	up	#N/A	#N/A	#N/A	#N/A	#N/A	#N/A	#N/A	#N/A
AT1G59710	up	#N/A	#N/A	#N/A	#N/A	#N/A	#N/A	#N/A	#N/A
AT1G61667	up	#N/A	#N/A	#N/A	#N/A	#N/A	#N/A	#N/A	#N/A
AT1G64330	up	#N/A	#N/A	#N/A	#N/A	#N/A	#N/A	#N/A	#N/A
AT1G64980	up	#N/A	#N/A	#N/A	#N/A	#N/A	#N/A	#N/A	#N/A
AT1G66180	up	#N/A	#N/A	#N/A	#N/A	#N/A	#N/A	#N/A	#N/A
AT1G70000	up	#N/A	#N/A	#N/A	#N/A	#N/A	#N/A	#N/A	#N/A
AT1G71880	up	#N/A	#N/A	#N/A	#N/A	#N/A	#N/A	#N/A	#N/A
AT1G72790	up	#N/A	#N/A	#N/A	#N/A	#N/A	#N/A	#N/A	#N/A
AT1G75240	up	#N/A	#N/A	#N/A	#N/A	#N/A	#N/A	#N/A	#N/A
AT1G76670	up	#N/A	#N/A	#N/A	#N/A	#N/A	#N/A	#N/A	#N/A
AT1G79660	up	#N/A	#N/A	#N/A	#N/A	#N/A	#N/A	#N/A	#N/A
AT2G04780	up	#N/A	#N/A	#N/A	#N/A	#N/A	#N/A	#N/A	#N/A
AT2G18700	up	#N/A	#N/A	#N/A	#N/A	#N/A	#N/A	#N/A	#N/A
AT2G19880	up	#N/A	#N/A	#N/A	#N/A	#N/A	#N/A	#N/A	#N/A
AT2G21540	up	#N/A	#N/A	#N/A	#N/A	#N/A	#N/A	#N/A	#N/A
AT2G23130	up	#N/A	#N/A	#N/A	#N/A	#N/A	#N/A	#N/A	#N/A
AT2G30250	up	#N/A	#N/A	#N/A	#N/A	#N/A	#N/A	#N/A	#N/A
AT2G31880	up	#N/A	#N/A	#N/A	#N/A	#N/A	#N/A	#N/A	#N/A
AT2G32150	up	#N/A	#N/A	#N/A	#N/A	#N/A	#N/A	#N/A	#N/A
AT2G32800	up	#N/A	#N/A	#N/A	#N/A	#N/A	#N/A	#N/A	#N/A
AT2G37430	up	#N/A	#N/A	#N/A	#N/A	#N/A	#N/A	#N/A	#N/A
AT2G37950	up	#N/A	#N/A	#N/A	#N/A	#N/A	#N/A	#N/A	#N/A
AT2G40270	up	#N/A	#N/A	#N/A	#N/A	#N/A	#N/A	#N/A	#N/A
AT2G41540	up	#N/A	#N/A	#N/A	#N/A	#N/A	#N/A	#N/A	#N/A
AT2G42580	up	#N/A	#N/A	#N/A	#N/A	#N/A	#N/A	#N/A	#N/A
AT2G42850	up	#N/A	#N/A	#N/A	#N/A	#N/A	#N/A	#N/A	#N/A
AT3G02070	up	#N/A	#N/A	#N/A	#N/A	#N/A	#N/A	#N/A	#N/A
AT3G05150	up	#N/A	#N/A	#N/A	#N/A	#N/A	#N/A	#N/A	#N/A
AT3G06990	up	#N/A	#N/A	#N/A	#N/A	#N/A	#N/A	#N/A	#N/A
AT3G07000	up	#N/A	#N/A	#N/A	#N/A	#N/A	#N/A	#N/A	#N/A
AT3G07540	up	#N/A	#N/A	#N/A	#N/A	#N/A	#N/A	#N/A	#N/A
AT3G09440	up	#N/A	#N/A	#N/A	#N/A	#N/A	#N/A	#N/A	#N/A
AT3G12580	up	#N/A	#N/A	#N/A	#N/A	#N/A	#N/A	#N/A	#N/A
AT3G13520	up	#N/A	#N/A	#N/A	#N/A	#N/A	#N/A	#N/A	#N/A
AT3G15530	up	#N/A	#N/A	#N/A	#N/A	#N/A	#N/A	#N/A	#N/A
AT3G16240	up	#N/A	#N/A	#N/A	#N/A	#N/A	#N/A	#N/A	#N/A
AT3G16700	up	#N/A	#N/A	#N/A	#N/A	#N/A	#N/A	#N/A	#N/A
AT3G19930	up	#N/A	#N/A	#N/A	#N/A	#N/A	#N/A	#N/A	#N/A
AT3G23300	up	#N/A	#N/A	#N/A	#N/A	#N/A	#N/A	#N/A	#N/A
AT3G23820	up	#N/A	#N/A	#N/A	#N/A	#N/A	#N/A	#N/A	#N/A
AT3G25600	up	#N/A	#N/A	#N/A	#N/A	#N/A	#N/A	#N/A	#N/A
AT3G26980	up	#N/A	#N/A	#N/A	#N/A	#N/A	#N/A	#N/A	#N/A
AT3G28270	up	#N/A	#N/A	#N/A	#N/A	#N/A	#N/A	#N/A	#N/A
AT3G28910	up	#N/A	#N/A	#N/A	#N/A	#N/A	#N/A	#N/A	#N/A
AT3G47570	up	#N/A	#N/A	#N/A	#N/A	#N/A	#N/A	#N/A	#N/A
AT3G50140	up	#N/A	#N/A	#N/A	#N/A	#N/A	#N/A	#N/A	#N/A
AT3G50570	up	#N/A	#N/A	#N/A	#N/A	#N/A	#N/A	#N/A	#N/A
AT3G50830	up	#N/A	#N/A	#N/A	#N/A	#N/A	#N/A	#N/A	#N/A
AT3G50950	up	#N/A	#N/A	#N/A	#N/A	#N/A	#N/A	#N/A	#N/A
AT3G52480	up	#N/A	#N/A	#N/A	#N/A	#N/A	#N/A	#N/A	#N/A
AT3G53810	up	#N/A	#N/A	#N/A	#N/A	#N/A	#N/A	#N/A	#N/A
AT3G54000	up	#N/A	#N/A	#N/A	#N/A	#N/A	#N/A	#N/A	#N/A
AT3G56000	up	#N/A	#N/A	#N/A	#N/A	#N/A	#N/A	#N/A	#N/A
AT3G58790	up	#N/A	#N/A	#N/A	#N/A	#N/A	#N/A	#N/A	#N/A
AT3G59350	up	#N/A	#N/A	#N/A	#N/A	#N/A	#N/A	#N/A	#N/A
AT3G62660	up	#N/A	#N/A	#N/A	#N/A	#N/A	#N/A	#N/A	#N/A
AT4G03140	up	#N/A	#N/A	#N/A	#N/A	#N/A	#N/A	#N/A	#N/A
AT4G20260	up	#N/A	#N/A	#N/A	#N/A	#N/A	#N/A	#N/A	#N/A
AT4G31590	up	#N/A	#N/A	#N/A	#N/A	#N/A	#N/A	#N/A	#N/A
AT4G36040	up	#N/A	#N/A	#N/A	#N/A	#N/A	#N/A	#N/A	#N/A
AT4G36430	up	#N/A	#N/A	#N/A	#N/A	#N/A	#N/A	#N/A	#N/A
AT4G36540	up	#N/A	#N/A	#N/A	#N/A	#N/A	#N/A	#N/A	#N/A
AT4G36550	up	#N/A	#N/A	#N/A	#N/A	#N/A	#N/A	#N/A	#N/A
AT4G39830	up	#N/A	#N/A	#N/A	#N/A	#N/A	#N/A	#N/A	#N/A
AT5G01015	up	#N/A	#N/A	#N/A	#N/A	#N/A	#N/A	#N/A	#N/A
AT5G01210	up	#N/A	#N/A	#N/A	#N/A	#N/A	#N/A	#N/A	#N/A
AT5G01710	up	#N/A	#N/A	#N/A	#N/A	#N/A	#N/A	#N/A	#N/A
AT5G03040	up	#N/A	#N/A	#N/A	#N/A	#N/A	#N/A	#N/A	#N/A
AT5G03960	up	#N/A	#N/A	#N/A	#N/A	#N/A	#N/A	#N/A	#N/A
AT5G04190	up	#N/A	#N/A	#N/A	#N/A	#N/A	#N/A	#N/A	#N/A
AT5G04870	up	#N/A	#N/A	#N/A	#N/A	#N/A	#N/A	#N/A	#N/A
AT5G07110	up	#N/A	#N/A	#N/A	#N/A	#N/A	#N/A	#N/A	#N/A
AT5G09870	up	#N/A	#N/A	#N/A	#N/A	#N/A	#N/A	#N/A	#N/A
AT5G11060	up	#N/A	#N/A	#N/A	#N/A	#N/A	#N/A	#N/A	#N/A
AT5G11740	up	#N/A	#N/A	#N/A	#N/A	#N/A	#N/A	#N/A	#N/A
AT5G13400	up	#N/A	#N/A	#N/A	#N/A	#N/A	#N/A	#N/A	#N/A
AT5G15290	up	#N/A	#N/A	#N/A	#N/A	#N/A	#N/A	#N/A	#N/A
AT5G20270	up	#N/A	#N/A	#N/A	#N/A	#N/A	#N/A	#N/A	#N/A
AT5G22920	up	#N/A	#N/A	#N/A	#N/A	#N/A	#N/A	#N/A	#N/A
AT5G25240	up	#N/A	#N/A	#N/A	#N/A	#N/A	#N/A	#N/A	#N/A
AT5G40380	up	#N/A	#N/A	#N/A	#N/A	#N/A	#N/A	#N/A	#N/A
AT5G41900	up	#N/A	#N/A	#N/A	#N/A	#N/A	#N/A	#N/A	#N/A
AT5G43700	up	#N/A	#N/A	#N/A	#N/A	#N/A	#N/A	#N/A	#N/A
AT5G45950	up	#N/A	#N/A	#N/A	#N/A	#N/A	#N/A	#N/A	#N/A
AT5G52120	up	#N/A	#N/A	#N/A	#N/A	#N/A	#N/A	#N/A	#N/A
AT5G54630	up	#N/A	#N/A	#N/A	#N/A	#N/A	#N/A	#N/A	#N/A
AT5G60920	up	#N/A	#N/A	#N/A	#N/A	#N/A	#N/A	#N/A	#N/A
AT5G61570	up	#N/A	#N/A	#N/A	#N/A	#N/A	#N/A	#N/A	#N/A
AT5G63410	up	#N/A	#N/A	#N/A	#N/A	#N/A	#N/A	#N/A	#N/A
AT5G63810	up	#N/A	#N/A	#N/A	#N/A	#N/A	#N/A	#N/A	#N/A
AT5G64330	up	#N/A	#N/A	#N/A	#N/A	#N/A	#N/A	#N/A	#N/A
AT5G65610	up	#N/A	#N/A	#N/A	#N/A	#N/A	#N/A	#N/A	#N/A
