# Supplementary material for: Genome-wide expression and network analyses of mutants in key brassinosteroid signaling genes
Source: BMC Genomics. 2021 Jun 22;22:465. doi: 10.1186/s12864-021-07778-w (PMC8220701; doi:10.1186/s12864-021-07778-w)
Supplement: Supplementary file 3 — Additional file 3. GO enrichment for genes exclusively differentially expressed in each suppressor. [file 12864_2021_7778_MOESM3_ESM.xlsx]

## Sheet: GO_only_bri1-5
GO biological process complete	Arabidopsis thaliana - REFLIST (27462)	upload_1 (96)	expected	over/under	fold Enrichment	adj-pvalue
hyperosmotic salinity response (GO:0042538)	58	5	0.2	+	24.66	0.00788
response to salicylic acid (GO:0009751)	155	9	0.54	+	16.61	1.78e-05
response to chitin (GO:0010200)	138	8	0.48	+	16.58	0.00013
sulfur compound biosynthetic process (GO:0044272)	141	7	0.49	+	14.2	0.00254
secondary metabolite biosynthetic process (GO:0044550)	144	7	0.5	+	13.91	0.00291
response to nitrogen compound (GO:1901698)	300	11	1.05	+	10.49	3.4e-05
secondary metabolic process (GO:0019748)	303	9	1.06	+	8.5	0.00425
sulfur compound metabolic process (GO:0006790)	362	9	1.27	+	7.11	0.0174
response to oxygen-containing compound (GO:1901700)	1515	23	5.3	+	4.34	6.05e-06
response to hormone (GO:0009725)	1241	16	4.34	+	3.69	0.0192
response to stress (GO:0006950)	3100	37	10.84	+	3.41	1.58e-08

## Sheet: GO_only_brs1-1D
GO biological process complete	Arabidopsis thaliana - REFLIST (27462)	upload_1 (255)	expected	over/under	fold Enrichment	adj-pvalue
response to iron ion (GO:0010039)	23	7	0.21	+	32.78	2.49e-05
iron ion transport (GO:0006826)	30	6	0.28	+	21.54	0.00252
glutathione metabolic process (GO:0006749)	44	6	0.41	+	14.69	0.0184
toxin catabolic process (GO:0009407)	46	6	0.43	+	14.05	0.0233
transition metal ion transport (GO:0000041)	78	10	0.72	+	13.81	2.5e-05
detoxification (GO:0098754)	100	11	0.93	+	11.85	1.93e-05
response to oxygen-containing compound (GO:1901700)	1515	40	14.07	+	2.84	1.08e-05
response to stimulus (GO:0050896)	5538	96	51.42	+	1.87	5.17e-07
biological regulation (GO:0065007)	5963	94	55.37	+	1.7	0.000125
Unclassified (UNCLASSIFIED)	6046	48	56.14	-	0.85	0

## Sheet: GO_only_bak1-1D
GO biological process complete	Arabidopsis thaliana - REFLIST (27462)	upload_1 (65)	expected	over/under	fold Enrichment	adj-pvalue
response to oxygen-containing compound (GO:1901700)	1515	17	3.59	+	4.74	0.000179
response to organic substance (GO:0010033)	1704	15	4.03	+	3.72	0.0244
response to stress (GO:0006950)	3100	23	7.34	+	3.13	0.000922
response to chemical (GO:0042221)	2676	19	6.33	+	3	0.0263
response to stimulus (GO:0050896)	5538	29	13.11	+	2.21	0.0227
Unclassified (UNCLASSIFIED)	6046	7	14.31	-	0.49	0

## Sheet: GO_only_bri1-1D
GO biological process complete	Arabidopsis thaliana - REFLIST (27462)	upload_1 (126)	expected	over/under	fold Enrichment	adj-pvalue
immune response (GO:0006955)	312	9	1.43	+	6.29	0.0498
cellular response to organic substance (GO:0071310)	666	13	3.06	+	4.25	0.0413
response to biotic stimulus (GO:0009607)	1094	20	5.02	+	3.98	0.000467
defense response (GO:0006952)	949	16	4.35	+	3.67	0.0247
response to stress (GO:0006950)	3100	45	14.22	+	3.16	2.14e-09
regulation of nucleobase-containing compound metabolic process (GO:0019219)	2336	28	10.72	+	2.61	0.0065
regulation of biosynthetic process (GO:0009889)	2505	30	11.49	+	2.61	0.00261
regulation of primary metabolic process (GO:0080090)	2816	31	12.92	+	2.4	0.0126
Unclassified (UNCLASSIFIED)	6046	18	27.74	-	0.65	0

## Sheet: Integrated_GO
# The integrated GO enrichment result for genes being exclusively differentially expressed in each mutant line
	Only_bri1-5		Only_brs1-1D		Only_bak1-1D		Only_bri1-1D
GO biological process	fold Enrichment	adj-pvalue	fold Enrichment	adj-pvalue	fold Enrichment	adj-pvalue	fold Enrichment	adj-pvalue
hyperosmotic salinity response (GO:0042538)	24.66	0.00788
response to salicylic acid (GO:0009751)	16.61	1.78e-05
response to chitin (GO:0010200)	16.58	0.00013
sulfur compound biosynthetic process (GO:0044272)	14.2	0.00254
secondary metabolite biosynthetic process (GO:0044550)	13.91	0.00291
response to nitrogen compound (GO:1901698)	10.49	3.4e-05
secondary metabolic process (GO:0019748)	8.5	0.00425
sulfur compound metabolic process (GO:0006790)	7.11	0.0174
response to oxygen-containing compound (GO:1901700)	4.34	6.05e-06	2.84	1.08e-05	4.74	0.000179
response to hormone (GO:0009725)	3.69	0.0192
response to stress (GO:0006950)	3.41	1.58e-08			3.13	0.000922	3.16	2.14e-09
response to iron ion (GO:0010039)			32.78	2.49e-05
iron ion transport (GO:0006826)			21.54	0.00252
glutathione metabolic process (GO:0006749)			14.69	0.0184
toxin catabolic process (GO:0009407)			14.05	0.0233
transition metal ion transport (GO:0000041)			13.81	2.5e-05
detoxification (GO:0098754)			11.85	1.93e-05
response to stimulus (GO:0050896)			1.87	5.17e-07
biological regulation (GO:0065007)			1.7	0.000125
response to organic substance (GO:0010033)					3.72	0.0244
response to chemical (GO:0042221)					3	0.0263
response to stimulus (GO:0050896)					2.21	0.0227
immune response (GO:0006955)							6.29	0.0498
cellular response to organic substance (GO:0071310)							4.25	0.0413
response to biotic stimulus (GO:0009607)							3.98	0.000467
defense response (GO:0006952)							3.67	0.0247
regulation of nucleobase-containing compound metabolic process (GO:0019219)							2.61	0.0065
regulation of biosynthetic process (GO:0009889)							2.61	0.00261
regulation of primary metabolic process (GO:0080090)							2.4	0.0126
